# Supplementary material for: Bis(μ-adamantane-1,3-dicarboxyl­ato-κ4 O 1,O 1′:O 3,O 3′)bis­[aqua­(3-carboxy­adam­antane-1-carboxyl­ato-κO 1)(1,10-phen­an­throline-κ2 N,N′)erbium(III)] dihydrate
Source: Acta Crystallogr Sect E Struct Rep Online. 2011 Jun 22;67(Pt 7):m959. doi: 10.1107/S1600536811023075 (PMC3152128; doi:10.1107/S1600536811023075)
Supplement: Supplementary file 1 [file e-67-0m959-sup1.cif]

##############################################################################
#                                                                            #
# This CIF contains the data in a paper accepted for publication in          #
# Acta Crystallographica Section E. It conforms to the requirements of       #
# Notes for Authors for Acta Crystallographica Section E, and has been       #
# peer reviewed under the auspices of the IUCr Commission on Journals.       #
#                                                                            #
# Full details of the Crystallographic Information File format               #
# are given in the paper "The Crystallographic Information File (CIF):       #
# a New Standard Archive File for Crystallography" by S. R. Hall, F. H.      #
# Allen and I. D. Brown [Acta Cryst. (1991), A47, 655-685].                  #
#                                                                            #
# The current version of the core CIF dictionary is obtainable from          #
# ftp://ftp.iucr.org/pub/cif_core.dic.                                       #
#                                                                            #
# Software is freely available for graphical display of the structure(s)     #
# in this CIF. For information consult the CIF software page                 #
# http://www.iucr.org/resources/cif/software.                                #
#                                                                            #
# This file may be used for bona fide research purposes within the           #
# scientific community so long as proper attribution is given to the journal # 
# article from which it was obtained.                                        #
#                                                                            #
##############################################################################
data_global
_audit_creation_method     'form.cif (version 2.0)'
_journal_data_validation_number     ?
_journal_date_recd_electronic     2011-06-08
_journal_date_accepted     2011-06-14
_journal_name_full     'Acta Crystallographica, Section E'
_journal_year     2011
_journal_volume     67
_journal_issue      7
_journal_page_first     m959
_journal_page_last     m959
_journal_paper_category     QM
_journal_coeditor_code     JH2296
_publ_contact_author_name     'Hong-lin Zhu'
_publ_contact_author_address
;
   Center of Applied Solid State Chemistry Research
   Ningbo University
   Ningbo, Zhejiang
   315211, People's Republic of China
;
_publ_contact_author_email     'zhuhonglin1@nbu.edu.cn'
_publ_contact_author_fax     '86 574 87600791'
_publ_contact_author_phone     '86 574 87600791'
_publ_section_title
;\
Bis(\m-adamantane-1,3-dicarboxylato-\k^4^<i>O</i>^1^,<i>O</i>^1'^:<i>O</i>^3^,\
<i>O</i>^3'^)bis[aqua(3-carboxyadamantane-1-carboxylato-\k<i>O</i>^1^)(1,10-\
phenanthroline-\k^2^<i>N</i>,<i>N</i>')erbium(III)] dihydrate
;
loop_
    _publ_author_name
    _publ_author_footnote
    _publ_author_address
    'Hong-lin Zhu' ?
;
Center of Applied Solid State Chemistry Research
Ningbo University
Ningbo, Zhejiang 315211, People's Republic of China
;
    'Wen-xiang Huang' ?
;
Center of Applied Solid State Chemistry Research
Ningbo University
Ningbo, Zhejiang 315211, People's Republic of China
;
    'Hai-sheng Chang' ?
;
Center of Applied Solid State Chemistry Research
Ningbo University
Ningbo, Zhejiang 315211, People's Republic of China
;
data_I
_audit_creation_method     SHELXL-97
_chemical_name_systematic
;
Bis(\m-adamantane-1,3-dicarboxylato-
\k^4^<i>O</i>^1^,<i>O</i>^1'^:<i>O</i>^3^,<i>O</i>^3'^)bis[aqua(3-
carboxyadamantane-1-carboxylato-\k<i>O</i>^1^)(1,10-
phenanthroline-\k^2^<i>N</i>,<i>N</i>')erbium(III)] dihydrate
;
_chemical_name_common     ?
_chemical_formula_moiety     'C72 H78 Er2 N4 O18, 2(H2 O)'
_chemical_formula_sum     'C72 H82 Er2 N4 O20'
_chemical_formula_iupac
                 '[Er2 (C12 H14 O4)2 (C12 H15 O4)2 (C12 H8 N2)2 (H2 O)2], 2H2 O'
_chemical_formula_weight     1657.94
_chemical_melting_point     ?
_symmetry_cell_setting     triclinic
_symmetry_space_group_name_H-M     'P -1'
_symmetry_space_group_name_Hall     '-P 1'
loop_
    _symmetry_equiv_pos_as_xyz
    'x, y, z'
    '-x, -y, -z'
_cell_length_a     8.6164(17)
_cell_length_b     13.579(3)
_cell_length_c     14.560(3)
_cell_angle_alpha     94.53(3)
_cell_angle_beta     96.36(3)
_cell_angle_gamma     92.22(3)
_cell_volume     1685.8(6)
_cell_formula_units_Z     1
_cell_measurement_reflns_used     16743
_cell_measurement_theta_min     3.01
_cell_measurement_theta_max     27.48
_cell_measurement_temperature     293(2)
_exptl_crystal_description     platelet
_exptl_crystal_colour     pink
_exptl_crystal_size_max     0.34
_exptl_crystal_size_mid     0.17
_exptl_crystal_size_min     0.09
_exptl_crystal_density_diffrn     1.631
_exptl_crystal_density_meas     ?
_exptl_crystal_density_method     'not measured'
_exptl_crystal_F_000     836
_exptl_absorpt_coefficient_mu     2.551
_exptl_absorpt_correction_type     multi-scan
_exptl_absorpt_process_details     '(ABSCOR; Higashi, 1995)'
_exptl_absorpt_correction_T_min     0.600
_exptl_absorpt_correction_T_max     0.795
_exptl_special_details
;
;
_diffrn_ambient_temperature     293(2)
_diffrn_radiation_type     MoK\a
_diffrn_radiation_wavelength     0.71073
_diffrn_radiation_source     'fine-focus sealed tube'
_diffrn_radiation_monochromator     graphite
_diffrn_measurement_device_type     'Rigaku R-AXIS RAPID'
_diffrn_measurement_method     \w
_diffrn_detector_area_resol_mean     0
_diffrn_reflns_number     16743
_diffrn_reflns_av_R_equivalents     0.0310
_diffrn_reflns_av_sigmaI/netI     0.0413
_diffrn_reflns_theta_min     3.01
_diffrn_reflns_theta_max     27.48
_diffrn_reflns_theta_full     27.48
_diffrn_measured_fraction_theta_max     0.988
_diffrn_measured_fraction_theta_full     0.988
_diffrn_reflns_limit_h_min     -9
_diffrn_reflns_limit_h_max     11
_diffrn_reflns_limit_k_min     -17
_diffrn_reflns_limit_k_max     17
_diffrn_reflns_limit_l_min     -18
_diffrn_reflns_limit_l_max     18
_diffrn_standards_number     0
_diffrn_standards_interval_count     0
_diffrn_standards_interval_time     0
_diffrn_standards_decay_%     0
_refine_special_details
;
Refinement of <i>F</i>^2^ against ALL reflections. The weighted <i>R</i>-factor
<i>wR</i> and goodness of fit <i>S</i> are based on <i>F</i>^2^, conventional
<i>R</i>-factors <i>R</i> are based on <i>F</i>, with <i>F</i> set to zero for
negative <i>F</i>^2^. The threshold expression of <i>F</i>^2^ >
\s(<i>F</i>^2^) is used only for calculating <i>R</i>-factors(gt) <i>etc</i>.
and is not relevant to the choice of reflections for refinement.
<i>R</i>-factors based on <i>F</i>^2^ are statistically about twice as large
as those based on <i>F</i>, and <i>R</i>- factors based on ALL data will be
even larger.
;
_reflns_number_total     7645
_reflns_number_gt     6761
_reflns_threshold_expression     I>2sigma(I)
_refine_ls_structure_factor_coef     Fsqd
_refine_ls_matrix_type     full
_refine_ls_R_factor_all     0.0376
_refine_ls_R_factor_gt     0.0298
_refine_ls_wR_factor_gt     0.0630
_refine_ls_wR_factor_ref     0.0672
_refine_ls_goodness_of_fit_ref     1.072
_refine_ls_restrained_S_all     1.072
_refine_ls_number_reflns     7645
_refine_ls_number_parameters     448
_refine_ls_number_restraints     0
_refine_ls_hydrogen_treatment     constr
_refine_ls_weighting_scheme     calc
_refine_ls_weighting_details
         'calc w=1/[\s^2^(Fo^2^)+(0.0268P)^2^+1.2992P] where P=(Fo^2^+2Fc^2^)/3'
_atom_sites_solution_hydrogens     geom
_atom_sites_solution_primary     direct
_atom_sites_solution_secondary     difmap
_refine_ls_shift/su_max     0.001
_refine_ls_shift/su_mean     0.000
_refine_diff_density_max     0.773
_refine_diff_density_min     -0.448
_refine_ls_extinction_method     none
_refine_ls_extinction_coef     ?
loop_
    _atom_type_symbol
    _atom_type_description
    _atom_type_scat_dispersion_real
    _atom_type_scat_dispersion_imag
    _atom_type_scat_source
    'C' 'C' 0.0033 0.0016
                         'International Tables Vol C Tables 4.2.6.8 and 6.1.1.4'
    'H' 'H' 0.0000 0.0000
                         'International Tables Vol C Tables 4.2.6.8 and 6.1.1.4'
    'Er' 'Er' -0.2586 4.9576
                         'International Tables Vol C Tables 4.2.6.8 and 6.1.1.4'
    'N' 'N' 0.0061 0.0033
                         'International Tables Vol C Tables 4.2.6.8 and 6.1.1.4'
    'O' 'O' 0.0106 0.0060
                         'International Tables Vol C Tables 4.2.6.8 and 6.1.1.4'
_computing_data_collection     'RAPID-AUTO (Rigaku, 1998)'
_computing_cell_refinement     'RAPID-AUTO (Rigaku, 1998)'
_computing_data_reduction     'CrystalStructure (Rigaku/MSC, 2004)'
_computing_structure_solution     'SHELXS97 (Sheldrick, 2008)'
_computing_structure_refinement     'SHELXL97 (Sheldrick, 2008)'
_computing_molecular_graphics     'ORTEPII (Johnson, 1976)'
_computing_publication_material     'SHELXL97 (Sheldrick, 2008)'
loop_
    _atom_site_type_symbol
    _atom_site_label
    _atom_site_fract_x
    _atom_site_fract_y
    _atom_site_fract_z
    _atom_site_U_iso_or_equiv
    _atom_site_adp_type
    _atom_site_calc_flag
    _atom_site_refinement_flags
    _atom_site_occupancy
    _atom_site_symmetry_multiplicity
    _atom_site_disorder_assembly
    _atom_site_disorder_group
    Er Er 0.854312(16) 0.436085(10) 0.306019(10) 0.02576(5) Uani d . 1 1 . .
    O O1 0.8026(3) 0.4032(2) 0.45688(17) 0.0447(7) Uani d . 1 1 . .
    O O2 0.6851(3) 0.30718(18) 0.34156(16) 0.0395(6) Uani d . 1 1 . .
    C C1 0.7032(4) 0.3337(2) 0.4261(2) 0.0287(7) Uani d . 1 1 . .
    C C2 0.6055(4) 0.2855(2) 0.4926(2) 0.0283(6) Uani d . 1 1 . .
    C C3 0.4990(4) 0.1997(2) 0.4425(2) 0.0348(8) Uani d . 1 1 . .
    H H3A 0.4298 0.2238 0.3929 0.042 Uiso calc R 1 1 . .
    H H3B 0.5619 0.1498 0.4156 0.042 Uiso calc R 1 1 . .
    C C4 0.4028(5) 0.1547(2) 0.5124(3) 0.0425(9) Uani d . 1 1 . .
    H H4A 0.3359 0.0995 0.4807 0.051 Uiso calc R 1 1 . .
    C C5 0.5110(5) 0.1166(3) 0.5897(3) 0.0540(11) Uani d . 1 1 . .
    H H5A 0.5749 0.0664 0.5642 0.065 Uiso calc R 1 1 . .
    H H5B 0.4499 0.0869 0.6333 0.065 Uiso calc R 1 1 . .
    C C6 0.6162(5) 0.2030(3) 0.6399(3) 0.0426(9) Uani d . 1 1 . .
    H H6A 0.6857 0.1784 0.6900 0.051 Uiso calc R 1 1 . .
    C C7 0.7134(4) 0.2479(3) 0.5719(3) 0.0371(8) Uani d . 1 1 . .
    H H7A 0.7796 0.1986 0.5471 0.044 Uiso calc R 1 1 . .
    H H7B 0.7802 0.3022 0.6034 0.044 Uiso calc R 1 1 . .
    C C8 0.5023(4) 0.3646(2) 0.5333(2) 0.0261(6) Uani d . 1 1 . .
    H H8A 0.5679 0.4198 0.5642 0.031 Uiso calc R 1 1 . .
    H H8B 0.4338 0.3892 0.4837 0.031 Uiso calc R 1 1 . .
    C C9 0.3001(4) 0.2325(2) 0.5525(3) 0.0378(8) Uani d . 1 1 . .
    H H9A 0.2371 0.2034 0.5955 0.045 Uiso calc R 1 1 . .
    H H9B 0.2302 0.2561 0.5029 0.045 Uiso calc R 1 1 . .
    C C10 0.5148(4) 0.2816(3) 0.6807(3) 0.0388(8) Uani d . 1 1 . .
    H H10A 0.4547 0.2534 0.7256 0.047 Uiso calc R 1 1 . .
    H H10B 0.5811 0.3361 0.7123 0.047 Uiso calc R 1 1 . .
    C C11 0.4039(4) 0.3195(2) 0.6031(2) 0.0289(7) Uani d . 1 1 . .
    C C12 0.3065(4) 0.4003(2) 0.6422(2) 0.0314(7) Uani d . 1 1 . .
    O O3 0.1614(3) 0.39715(18) 0.6249(2) 0.0431(6) Uani d . 1 1 . .
    O O4 0.3746(3) 0.47357(17) 0.69327(19) 0.0409(6) Uani d . 1 1 . .
    O O5 1.0009(3) 0.32069(17) 0.25012(19) 0.0390(6) Uani d . 1 1 . .
    O O6 1.2280(3) 0.2688(2) 0.2129(3) 0.0664(10) Uani d . 1 1 . .
    C C13 1.0941(4) 0.2530(2) 0.2328(3) 0.0352(7) Uani d . 1 1 . .
    C C14 1.0322(4) 0.1460(2) 0.2345(3) 0.0334(7) Uani d . 1 1 . .
    C C15 0.8883(4) 0.1286(2) 0.1626(3) 0.0356(8) Uani d . 1 1 . .
    H H15A 0.9174 0.1394 0.1016 0.043 Uiso calc R 1 1 . .
    H H15B 0.8103 0.1754 0.1769 0.043 Uiso calc R 1 1 . .
    C C16 0.8190(5) 0.0223(3) 0.1624(3) 0.0438(9) Uani d . 1 1 A .
    C C17 0.7737(5) 0.0062(3) 0.2584(3) 0.0518(10) Uani d . 1 1 . .
    H H17A 0.6951 0.0520 0.2739 0.062 Uiso calc R 1 1 . .
    H H17B 0.7297 -0.0605 0.2588 0.062 Uiso calc R 1 1 . .
    C C18 0.9169(5) 0.0224(3) 0.3297(3) 0.0540(11) Uani d . 1 1 . .
    H H18A 0.8866 0.0116 0.3912 0.065 Uiso calc R 1 1 . .
    C C19 0.9834(5) 0.1288(3) 0.3303(3) 0.0438(9) Uani d . 1 1 . .
    H H19A 0.9051 0.1748 0.3456 0.053 Uiso calc R 1 1 . .
    H H19B 1.0732 0.1401 0.3769 0.053 Uiso calc R 1 1 . .
    C C20 1.1548(4) 0.0721(2) 0.2106(3) 0.0434(9) Uani d . 1 1 . .
    H H20A 1.2469 0.0826 0.2556 0.052 Uiso calc R 1 1 . .
    H H20B 1.1855 0.0822 0.1498 0.052 Uiso calc R 1 1 . .
    C C21 1.0402(6) -0.0498(3) 0.3064(4) 0.0630(13) Uani d . 1 1 . .
    H H21A 1.1311 -0.0395 0.3523 0.076 Uiso calc R 1 1 . .
    H H21B 0.9988 -0.1172 0.3074 0.076 Uiso calc R 1 1 . .
    C C22 1.0864(5) -0.0340(3) 0.2113(3) 0.0536(11) Uani d . 1 1 . .
    H H22A 1.1653 -0.0809 0.1962 0.064 Uiso calc R 1 1 . .
    C C23 0.9438(5) -0.0501(3) 0.1385(3) 0.0527(11) Uani d . 1 1 . .
    H H23A 0.9015 -0.1175 0.1370 0.063 Uiso calc R 1 1 . .
    H H23B 0.9741 -0.0395 0.0777 0.063 Uiso calc R 1 1 . .
    C C24 0.6791(5) 0.0091(3) 0.0904(3) 0.0540(11) Uani d . 1 1 . .
    O O7A 0.542(3) 0.0103(12) 0.1176(19) 0.105(5) Uani d P 0.50 1 A 1
    O O8A 0.705(5) 0.037(5) 0.020(3) 0.127(6) Uani d P 0.50 1 A 1
    O O7B 0.562(3) -0.0412(12) 0.1035(19) 0.105(5) Uani d P 0.50 1 A 2
    O O8B 0.687(5) 0.014(5) 0.000(3) 0.127(6) Uani d P 0.50 1 A 2
    H H81 0.6139 0.0253 -0.0385 0.153 Uiso d . 1 1 . .
    N N1 0.9027(4) 0.5395(2) 0.1781(2) 0.0382(7) Uani d . 1 1 . .
    C C25 1.0004(5) 0.6182(3) 0.1918(3) 0.0511(10) Uani d . 1 1 . .
    H H25A 1.0530 0.6341 0.2508 0.061 Uiso calc R 1 1 . .
    C C26 1.0279(6) 0.6785(3) 0.1210(4) 0.0625(13) Uani d . 1 1 . .
    H H26A 1.0967 0.7337 0.1331 0.075 Uiso calc R 1 1 . .
    C C27 0.9532(6) 0.6557(3) 0.0348(4) 0.0668(14) Uani d . 1 1 . .
    H H27A 0.9709 0.6948 -0.0129 0.080 Uiso calc R 1 1 . .
    C C28 0.8494(5) 0.5730(3) 0.0178(3) 0.0510(10) Uani d . 1 1 . .
    C C29 0.8251(4) 0.5169(3) 0.0924(3) 0.0388(8) Uani d . 1 1 . .
    C C30 0.7153(4) 0.4327(3) 0.0783(2) 0.0378(8) Uani d . 1 1 . .
    C C31 0.7663(6) 0.5436(4) -0.0716(3) 0.0634(13) Uani d . 1 1 . .
    H H31A 0.7833 0.5796 -0.1217 0.076 Uiso calc R 1 1 . .
    C C32 0.6651(6) 0.4659(4) -0.0844(3) 0.0640(13) Uani d . 1 1 . .
    H H32A 0.6127 0.4492 -0.1432 0.077 Uiso calc R 1 1 . .
    C C33 0.6346(5) 0.4071(3) -0.0103(3) 0.0496(10) Uani d . 1 1 . .
    C C34 0.5274(6) 0.3257(3) -0.0201(3) 0.0592(12) Uani d . 1 1 . .
    H H34A 0.4745 0.3050 -0.0780 0.071 Uiso calc R 1 1 . .
    C C35 0.5011(5) 0.2774(3) 0.0544(3) 0.0525(10) Uani d . 1 1 . .
    H H35A 0.4282 0.2243 0.0488 0.063 Uiso calc R 1 1 . .
    C C36 0.5851(4) 0.3083(3) 0.1406(3) 0.0402(8) Uani d . 1 1 . .
    H H36A 0.5657 0.2747 0.1917 0.048 Uiso calc R 1 1 . .
    N N2 0.6905(3) 0.3827(2) 0.1527(2) 0.0338(6) Uani d . 1 1 . .
    O O9 1.0952(3) 0.4876(2) 0.37803(19) 0.0491(7) Uani d . 1 1 . .
    H H91 1.1783 0.4627 0.3623 0.059 Uiso d . 1 1 . .
    H H92 1.1200 0.5139 0.4333 0.059 Uiso d . 1 1 . .
    O O10 1.3385(3) 0.4392(3) 0.3024(2) 0.0754(12) Uani d . 1 1 . .
    H H101 1.3302 0.3787 0.2822 0.090 Uiso d . 1 1 . .
    H H102 1.4354 0.4554 0.3092 0.090 Uiso d . 1 1 . .
loop_
    _atom_site_aniso_label
    _atom_site_aniso_U_11
    _atom_site_aniso_U_22
    _atom_site_aniso_U_33
    _atom_site_aniso_U_12
    _atom_site_aniso_U_13
    _atom_site_aniso_U_23
    Er 0.02433(7) 0.02698(7) 0.02613(8) 0.00104(5) 0.00666(5) -0.00200(5)
    O1 0.0479(15) 0.0530(15) 0.0310(14) -0.0201(13) 0.0093(11) -0.0047(11)
    O2 0.0471(14) 0.0451(13) 0.0251(12) -0.0129(12) 0.0098(10) -0.0044(10)
    C1 0.0283(15) 0.0290(15) 0.0286(17) 0.0006(13) 0.0057(13) -0.0018(12)
    C2 0.0317(16) 0.0274(14) 0.0266(16) 0.0026(13) 0.0076(13) 0.0011(12)
    C3 0.0405(18) 0.0298(15) 0.0344(19) -0.0008(15) 0.0123(15) -0.0062(13)
    C4 0.051(2) 0.0226(15) 0.054(2) -0.0067(16) 0.0202(19) -0.0064(15)
    C5 0.074(3) 0.0287(17) 0.067(3) 0.0111(19) 0.034(2) 0.0138(18)
    C6 0.057(2) 0.0387(18) 0.037(2) 0.0179(17) 0.0118(18) 0.0140(15)
    C7 0.0410(19) 0.0342(17) 0.037(2) 0.0134(15) 0.0067(15) 0.0031(14)
    C8 0.0303(15) 0.0230(13) 0.0252(16) 0.0010(12) 0.0041(12) 0.0023(11)
    C9 0.0362(18) 0.0314(16) 0.047(2) -0.0051(15) 0.0145(16) -0.0034(15)
    C10 0.049(2) 0.0393(18) 0.0314(19) 0.0094(16) 0.0137(16) 0.0077(14)
    C11 0.0313(16) 0.0239(14) 0.0324(17) 0.0025(13) 0.0099(13) -0.0009(12)
    C12 0.0309(16) 0.0300(15) 0.0346(18) 0.0024(14) 0.0125(14) -0.0016(13)
    O3 0.0300(12) 0.0370(13) 0.0603(18) 0.0024(11) 0.0068(12) -0.0120(12)
    O4 0.0302(12) 0.0352(12) 0.0550(17) 0.0021(11) 0.0078(11) -0.0159(11)
    O5 0.0355(13) 0.0301(11) 0.0510(16) 0.0065(10) 0.0061(11) -0.0030(11)
    O6 0.0457(16) 0.0422(15) 0.115(3) -0.0023(14) 0.0343(18) -0.0069(17)
    C13 0.0346(17) 0.0290(16) 0.042(2) 0.0049(14) 0.0054(15) -0.0030(14)
    C14 0.0302(16) 0.0309(16) 0.0388(19) 0.0059(14) 0.0018(14) 0.0021(14)
    C15 0.0341(17) 0.0301(16) 0.041(2) -0.0003(14) -0.0005(15) 0.0023(14)
    C16 0.044(2) 0.0324(17) 0.053(2) 0.0002(16) -0.0001(18) -0.0009(16)
    C17 0.052(2) 0.044(2) 0.061(3) -0.0044(19) 0.014(2) 0.0074(19)
    C18 0.063(3) 0.055(2) 0.047(2) 0.000(2) 0.010(2) 0.0157(19)
    C19 0.048(2) 0.044(2) 0.039(2) 0.0058(18) 0.0029(17) 0.0019(16)
    C20 0.0353(18) 0.0336(18) 0.060(3) 0.0086(16) 0.0033(18) -0.0024(17)
    C21 0.069(3) 0.043(2) 0.076(3) 0.003(2) -0.009(3) 0.022(2)
    C22 0.051(2) 0.0339(19) 0.076(3) 0.0162(18) 0.004(2) 0.0011(19)
    C23 0.061(3) 0.0276(17) 0.068(3) 0.0018(18) 0.007(2) -0.0054(17)
    C24 0.047(2) 0.053(2) 0.058(3) -0.013(2) 0.000(2) -0.004(2)
    O7A 0.057(6) 0.161(16) 0.092(8) -0.030(11) -0.012(5) 0.021(12)
    O8A 0.064(9) 0.26(3) 0.039(13) -0.042(10) -0.024(8) -0.014(11)
    O7B 0.057(6) 0.161(16) 0.092(8) -0.030(11) -0.012(5) 0.021(12)
    O8B 0.064(9) 0.26(3) 0.039(13) -0.042(10) -0.024(8) -0.014(11)
    N1 0.0420(17) 0.0344(15) 0.0405(18) 0.0049(13) 0.0130(14) 0.0048(12)
    C25 0.051(2) 0.042(2) 0.064(3) 0.0014(19) 0.020(2) 0.0091(19)
    C26 0.066(3) 0.039(2) 0.089(4) 0.005(2) 0.029(3) 0.018(2)
    C27 0.080(3) 0.054(3) 0.080(4) 0.023(2) 0.042(3) 0.031(2)
    C28 0.060(3) 0.053(2) 0.048(2) 0.025(2) 0.024(2) 0.0204(19)
    C29 0.0420(19) 0.0410(18) 0.038(2) 0.0188(16) 0.0156(16) 0.0078(15)
    C30 0.044(2) 0.0426(18) 0.0296(18) 0.0190(16) 0.0097(15) 0.0025(14)
    C31 0.086(4) 0.072(3) 0.041(3) 0.037(3) 0.023(2) 0.023(2)
    C32 0.084(3) 0.079(3) 0.032(2) 0.035(3) 0.007(2) 0.004(2)
    C33 0.056(2) 0.066(3) 0.028(2) 0.028(2) 0.0028(17) -0.0042(17)
    C34 0.065(3) 0.068(3) 0.039(2) 0.017(2) -0.009(2) -0.012(2)
    C35 0.046(2) 0.055(2) 0.050(3) 0.004(2) -0.0093(19) -0.011(2)
    C36 0.0388(19) 0.0399(19) 0.039(2) 0.0026(16) -0.0014(16) -0.0037(15)
    N2 0.0345(15) 0.0379(15) 0.0295(15) 0.0089(13) 0.0051(12) -0.0006(12)
    O9 0.0301(13) 0.0638(17) 0.0483(17) 0.0018(13) 0.0023(12) -0.0239(13)
    O10 0.0380(16) 0.094(2) 0.088(3) -0.0218(17) 0.0258(16) -0.048(2)
_geom_special_details
;
All e.s.d.'s (except the e.s.d. in the dihedral angle between two l.s. planes)
are estimated using the full covariance matrix. The cell e.s.d.'s are taken
into account individually in the estimation of e.s.d.'s in distances, angles
and torsion angles; correlations between e.s.d.'s in cell parameters are only
used when they are defined by crystal symmetry. An approximate (isotropic)
treatment of cell e.s.d.'s is used for estimating e.s.d.'s involving l.s.
planes.
;
loop_
    _geom_bond_atom_site_label_1
    _geom_bond_atom_site_label_2
    _geom_bond_site_symmetry_2
    _geom_bond_distance
    _geom_bond_publ_flag
    Er O5 . 2.212(2) ?
    Er O9 . 2.277(3) ?
    Er O2 . 2.360(2) ?
    Er O1 . 2.362(3) ?
    Er O4 2_666 2.363(2) ?
    Er O3 2_666 2.419(2) ?
    Er N1 . 2.480(3) ?
    Er N2 . 2.543(3) ?
    Er C1 . 2.727(3) ?
    Er C12 2_666 2.763(3) ?
    O1 C1 . 1.270(4) ?
    O2 C1 . 1.246(4) ?
    C1 C2 . 1.520(4) ?
    C2 C7 . 1.533(5) ?
    C2 C3 . 1.539(4) ?
    C2 C8 . 1.544(4) ?
    C3 C4 . 1.530(5) ?
    C3 H3A . 0.9700 ?
    C3 H3B . 0.9700 ?
    C4 C5 . 1.517(6) ?
    C4 C9 . 1.526(5) ?
    C4 H4A . 0.9800 ?
    C5 C6 . 1.538(6) ?
    C5 H5A . 0.9700 ?
    C5 H5B . 0.9700 ?
    C6 C7 . 1.515(5) ?
    C6 C10 . 1.531(5) ?
    C6 H6A . 0.9800 ?
    C7 H7A . 0.9700 ?
    C7 H7B . 0.9700 ?
    C8 C11 . 1.541(4) ?
    C8 H8A . 0.9700 ?
    C8 H8B . 0.9700 ?
    C9 C11 . 1.541(4) ?
    C9 H9A . 0.9700 ?
    C9 H9B . 0.9700 ?
    C10 C11 . 1.532(5) ?
    C10 H10A . 0.9700 ?
    C10 H10B . 0.9700 ?
    C11 C12 . 1.520(4) ?
    C12 O3 . 1.246(4) ?
    C12 O4 . 1.276(4) ?
    C12 Er 2_666 2.763(3) ?
    O3 Er 2_666 2.419(2) ?
    O4 Er 2_666 2.363(2) ?
    O5 C13 . 1.272(4) ?
    O6 C13 . 1.236(4) ?
    C13 C14 . 1.530(4) ?
    C14 C15 . 1.529(5) ?
    C14 C19 . 1.533(5) ?
    C14 C20 . 1.534(5) ?
    C15 C16 . 1.541(5) ?
    C15 H15A . 0.9700 ?
    C15 H15B . 0.9700 ?
    C16 C24 . 1.503(6) ?
    C16 C17 . 1.521(6) ?
    C16 C23 . 1.534(6) ?
    C17 C18 . 1.519(6) ?
    C17 H17A . 0.9700 ?
    C17 H17B . 0.9700 ?
    C18 C21 . 1.521(7) ?
    C18 C19 . 1.532(5) ?
    C18 H18A . 0.9800 ?
    C19 H19A . 0.9700 ?
    C19 H19B . 0.9700 ?
    C20 C22 . 1.537(5) ?
    C20 H20A . 0.9700 ?
    C20 H20B . 0.9700 ?
    C21 C22 . 1.512(7) ?
    C21 H21A . 0.9700 ?
    C21 H21B . 0.9700 ?
    C22 C23 . 1.529(6) ?
    C22 H22A . 0.9800 ?
    C23 H23A . 0.9700 ?
    C23 H23B . 0.9700 ?
    C24 O8A . 1.16(6) ?
    C24 O7B . 1.23(3) ?
    C24 O7A . 1.29(3) ?
    C24 O8B . 1.33(5) ?
    O8A H81 . 1.0865 ?
    O8B H81 . 0.8244 ?
    N1 C25 . 1.323(5) ?
    N1 C29 . 1.356(5) ?
    C25 C26 . 1.401(6) ?
    C25 H25A . 0.9300 ?
    C26 C27 . 1.353(8) ?
    C26 H26A . 0.9300 ?
    C27 C28 . 1.396(7) ?
    C27 H27A . 0.9300 ?
    C28 C29 . 1.405(5) ?
    C28 C31 . 1.434(7) ?
    C29 C30 . 1.442(5) ?
    C30 N2 . 1.356(5) ?
    C30 C33 . 1.407(5) ?
    C31 C32 . 1.330(7) ?
    C31 H31A . 0.9300 ?
    C32 C33 . 1.433(6) ?
    C32 H32A . 0.9300 ?
    C33 C34 . 1.401(7) ?
    C34 C35 . 1.347(7) ?
    C34 H34A . 0.9300 ?
    C35 C36 . 1.402(5) ?
    C35 H35A . 0.9300 ?
    C36 N2 . 1.320(5) ?
    C36 H36A . 0.9300 ?
    O9 H91 . 0.8498 ?
    O9 H92 . 0.8558 ?
    O10 H101 . 0.8480 ?
    O10 H102 . 0.8481 ?
loop_
    _geom_angle_atom_site_label_1
    _geom_angle_atom_site_label_2
    _geom_angle_atom_site_label_3
    _geom_angle_site_symmetry_1
    _geom_angle_site_symmetry_3
    _geom_angle
    _geom_angle_publ_flag
    O5 Er O9 . . 78.78(9) ?
    O5 Er O2 . . 87.54(9) ?
    O9 Er O2 . . 128.70(11) ?
    O5 Er O1 . . 109.70(10) ?
    O9 Er O1 . . 83.85(10) ?
    O2 Er O1 . . 54.79(8) ?
    O5 Er O4 . 2_666 154.07(9) ?
    O9 Er O4 . 2_666 125.76(9) ?
    O2 Er O4 . 2_666 82.43(9) ?
    O1 Er O4 . 2_666 83.74(10) ?
    O5 Er O3 . 2_666 148.03(8) ?
    O9 Er O3 . 2_666 71.80(9) ?
    O2 Er O3 . 2_666 120.65(9) ?
    O1 Er O3 . 2_666 79.70(10) ?
    O4 Er O3 2_666 2_666 54.06(8) ?
    O5 Er N1 . . 90.47(10) ?
    O9 Er N1 . . 88.61(11) ?
    O2 Er N1 . . 141.19(10) ?
    O1 Er N1 . . 156.51(10) ?
    O4 Er N1 2_666 . 82.73(10) ?
    O3 Er N1 2_666 . 76.82(10) ?
    O5 Er N2 . . 79.96(10) ?
    O9 Er N2 . . 146.34(10) ?
    O2 Er N2 . . 75.75(9) ?
    O1 Er N2 . . 128.10(9) ?
    O4 Er N2 2_666 . 74.42(9) ?
    O3 Er N2 2_666 . 119.14(10) ?
    N1 Er N2 . . 65.76(10) ?
    O5 Er C1 . . 100.85(10) ?
    O9 Er C1 . . 108.07(11) ?
    O2 Er C1 . . 27.15(9) ?
    O1 Er C1 . . 27.72(9) ?
    O4 Er C1 2_666 . 80.62(10) ?
    O3 Er C1 2_666 . 99.93(9) ?
    N1 Er C1 . . 161.29(10) ?
    N2 Er C1 . . 101.33(10) ?
    O5 Er C12 . 2_666 170.85(9) ?
    O9 Er C12 . 2_666 98.32(10) ?
    O2 Er C12 . 2_666 100.90(9) ?
    O1 Er C12 . 2_666 78.40(10) ?
    O4 Er C12 2_666 2_666 27.44(9) ?
    O3 Er C12 2_666 2_666 26.80(9) ?
    N1 Er C12 . 2_666 80.75(10) ?
    N2 Er C12 . 2_666 98.56(10) ?
    C1 Er C12 . 2_666 88.30(10) ?
    C1 O1 Er . . 92.4(2) ?
    C1 O2 Er . . 93.07(19) ?
    O2 C1 O1 . . 119.4(3) ?
    O2 C1 C2 . . 121.0(3) ?
    O1 C1 C2 . . 119.6(3) ?
    O2 C1 Er . . 59.78(17) ?
    O1 C1 Er . . 59.92(17) ?
    C2 C1 Er . . 173.5(2) ?
    C1 C2 C7 . . 109.6(3) ?
    C1 C2 C3 . . 111.3(3) ?
    C7 C2 C3 . . 110.0(3) ?
    C1 C2 C8 . . 108.1(2) ?
    C7 C2 C8 . . 109.0(3) ?
    C3 C2 C8 . . 108.8(3) ?
    C4 C3 C2 . . 109.0(3) ?
    C4 C3 H3A . . 109.9 ?
    C2 C3 H3A . . 109.9 ?
    C4 C3 H3B . . 109.9 ?
    C2 C3 H3B . . 109.9 ?
    H3A C3 H3B . . 108.3 ?
    C5 C4 C9 . . 110.0(3) ?
    C5 C4 C3 . . 109.9(3) ?
    C9 C4 C3 . . 109.8(3) ?
    C5 C4 H4A . . 109.1 ?
    C9 C4 H4A . . 109.1 ?
    C3 C4 H4A . . 109.1 ?
    C4 C5 C6 . . 109.4(3) ?
    C4 C5 H5A . . 109.8 ?
    C6 C5 H5A . . 109.8 ?
    C4 C5 H5B . . 109.8 ?
    C6 C5 H5B . . 109.8 ?
    H5A C5 H5B . . 108.3 ?
    C7 C6 C10 . . 109.6(3) ?
    C7 C6 C5 . . 109.6(3) ?
    C10 C6 C5 . . 109.6(3) ?
    C7 C6 H6A . . 109.3 ?
    C10 C6 H6A . . 109.3 ?
    C5 C6 H6A . . 109.3 ?
    C6 C7 C2 . . 109.7(3) ?
    C6 C7 H7A . . 109.7 ?
    C2 C7 H7A . . 109.7 ?
    C6 C7 H7B . . 109.7 ?
    C2 C7 H7B . . 109.7 ?
    H7A C7 H7B . . 108.2 ?
    C11 C8 C2 . . 109.9(2) ?
    C11 C8 H8A . . 109.7 ?
    C2 C8 H8A . . 109.7 ?
    C11 C8 H8B . . 109.7 ?
    C2 C8 H8B . . 109.7 ?
    H8A C8 H8B . . 108.2 ?
    C4 C9 C11 . . 109.6(3) ?
    C4 C9 H9A . . 109.8 ?
    C11 C9 H9A . . 109.8 ?
    C4 C9 H9B . . 109.8 ?
    C11 C9 H9B . . 109.8 ?
    H9A C9 H9B . . 108.2 ?
    C11 C10 C6 . . 109.8(3) ?
    C11 C10 H10A . . 109.7 ?
    C6 C10 H10A . . 109.7 ?
    C11 C10 H10B . . 109.7 ?
    C6 C10 H10B . . 109.7 ?
    H10A C10 H10B . . 108.2 ?
    C12 C11 C10 . . 110.4(3) ?
    C12 C11 C9 . . 111.6(3) ?
    C10 C11 C9 . . 109.5(3) ?
    C12 C11 C8 . . 107.9(2) ?
    C10 C11 C8 . . 108.6(3) ?
    C9 C11 C8 . . 108.8(3) ?
    O3 C12 O4 . . 119.0(3) ?
    O3 C12 C11 . . 121.5(3) ?
    O4 C12 C11 . . 119.4(3) ?
    O3 C12 Er . 2_666 61.06(17) ?
    O4 C12 Er . 2_666 58.57(16) ?
    C11 C12 Er . 2_666 171.5(2) ?
    C12 O3 Er . 2_666 92.14(19) ?
    C12 O4 Er . 2_666 94.0(2) ?
    C13 O5 Er . . 169.9(3) ?
    O6 C13 O5 . . 124.0(3) ?
    O6 C13 C14 . . 119.1(3) ?
    O5 C13 C14 . . 116.9(3) ?
    C15 C14 C13 . . 108.1(3) ?
    C15 C14 C19 . . 108.6(3) ?
    C13 C14 C19 . . 110.3(3) ?
    C15 C14 C20 . . 108.9(3) ?
    C13 C14 C20 . . 111.6(3) ?
    C19 C14 C20 . . 109.2(3) ?
    C14 C15 C16 . . 110.4(3) ?
    C14 C15 H15A . . 109.6 ?
    C16 C15 H15A . . 109.6 ?
    C14 C15 H15B . . 109.6 ?
    C16 C15 H15B . . 109.6 ?
    H15A C15 H15B . . 108.1 ?
    C24 C16 C17 . . 111.2(3) ?
    C24 C16 C23 . . 110.3(3) ?
    C17 C16 C23 . . 109.4(4) ?
    C24 C16 C15 . . 108.2(3) ?
    C17 C16 C15 . . 109.1(3) ?
    C23 C16 C15 . . 108.6(3) ?
    C18 C17 C16 . . 109.8(3) ?
    C18 C17 H17A . . 109.7 ?
    C16 C17 H17A . . 109.7 ?
    C18 C17 H17B . . 109.7 ?
    C16 C17 H17B . . 109.7 ?
    H17A C17 H17B . . 108.2 ?
    C17 C18 C21 . . 110.0(4) ?
    C17 C18 C19 . . 109.4(4) ?
    C21 C18 C19 . . 109.8(4) ?
    C17 C18 H18A . . 109.2 ?
    C21 C18 H18A . . 109.2 ?
    C19 C18 H18A . . 109.2 ?
    C14 C19 C18 . . 109.5(3) ?
    C14 C19 H19A . . 109.8 ?
    C18 C19 H19A . . 109.8 ?
    C14 C19 H19B . . 109.8 ?
    C18 C19 H19B . . 109.8 ?
    H19A C19 H19B . . 108.2 ?
    C14 C20 C22 . . 109.7(3) ?
    C14 C20 H20A . . 109.7 ?
    C22 C20 H20A . . 109.7 ?
    C14 C20 H20B . . 109.7 ?
    C22 C20 H20B . . 109.7 ?
    H20A C20 H20B . . 108.2 ?
    C22 C21 C18 . . 109.4(4) ?
    C22 C21 H21A . . 109.8 ?
    C18 C21 H21A . . 109.8 ?
    C22 C21 H21B . . 109.8 ?
    C18 C21 H21B . . 109.8 ?
    H21A C21 H21B . . 108.2 ?
    C21 C22 C23 . . 110.2(4) ?
    C21 C22 C20 . . 109.6(4) ?
    C23 C22 C20 . . 109.0(3) ?
    C21 C22 H22A . . 109.4 ?
    C23 C22 H22A . . 109.4 ?
    C20 C22 H22A . . 109.4 ?
    C22 C23 C16 . . 109.6(3) ?
    C22 C23 H23A . . 109.8 ?
    C16 C23 H23A . . 109.8 ?
    C22 C23 H23B . . 109.8 ?
    C16 C23 H23B . . 109.8 ?
    H23A C23 H23B . . 108.2 ?
    O8A C24 O7B . . 126(2) ?
    O8A C24 O7A . . 122(3) ?
    O7B C24 O7A . . 34.3(12) ?
    O8A C24 O8B . . 18(5) ?
    O7B C24 O8B . . 111(2) ?
    O7A C24 O8B . . 117(2) ?
    O8A C24 C16 . . 112.4(18) ?
    O7B C24 C16 . . 120.9(13) ?
    O7A C24 C16 . . 118.4(12) ?
    O8B C24 C16 . . 123.7(19) ?
    C24 O8A H81 . . 118.2 ?
    C24 O8B H81 . . 126.2 ?
    C25 N1 C29 . . 118.7(3) ?
    C25 N1 Er . . 121.6(3) ?
    C29 N1 Er . . 119.8(2) ?
    N1 C25 C26 . . 122.6(5) ?
    N1 C25 H25A . . 118.7 ?
    C26 C25 H25A . . 118.7 ?
    C27 C26 C25 . . 119.2(4) ?
    C27 C26 H26A . . 120.4 ?
    C25 C26 H26A . . 120.4 ?
    C26 C27 C28 . . 119.8(4) ?
    C26 C27 H27A . . 120.1 ?
    C28 C27 H27A . . 120.1 ?
    C27 C28 C29 . . 118.0(4) ?
    C27 C28 C31 . . 123.1(4) ?
    C29 C28 C31 . . 118.9(4) ?
    N1 C29 C28 . . 121.8(4) ?
    N1 C29 C30 . . 118.6(3) ?
    C28 C29 C30 . . 119.7(4) ?
    N2 C30 C33 . . 122.3(4) ?
    N2 C30 C29 . . 118.0(3) ?
    C33 C30 C29 . . 119.7(4) ?
    C32 C31 C28 . . 121.3(4) ?
    C32 C31 H31A . . 119.4 ?
    C28 C31 H31A . . 119.4 ?
    C31 C32 C33 . . 122.0(4) ?
    C31 C32 H32A . . 119.0 ?
    C33 C32 H32A . . 119.0 ?
    C34 C33 C30 . . 117.5(4) ?
    C34 C33 C32 . . 124.0(4) ?
    C30 C33 C32 . . 118.5(4) ?
    C35 C34 C33 . . 119.9(4) ?
    C35 C34 H34A . . 120.0 ?
    C33 C34 H34A . . 120.0 ?
    C34 C35 C36 . . 119.1(4) ?
    C34 C35 H35A . . 120.5 ?
    C36 C35 H35A . . 120.5 ?
    N2 C36 C35 . . 123.2(4) ?
    N2 C36 H36A . . 118.4 ?
    C35 C36 H36A . . 118.4 ?
    C36 N2 C30 . . 118.0(3) ?
    C36 N2 Er . . 124.2(2) ?
    C30 N2 Er . . 117.8(2) ?
    Er O9 H91 . . 122.1 ?
    Er O9 H92 . . 128.7 ?
    H91 O9 H92 . . 105.2 ?
    H101 O10 H102 . . 106.4 ?
loop_
    _geom_hbond_atom_site_label_D
    _geom_hbond_atom_site_label_H
    _geom_hbond_atom_site_label_A
    _geom_hbond_site_symmetry_A
    _geom_hbond_distance_DH
    _geom_hbond_distance_HA
    _geom_hbond_distance_DA
    _geom_hbond_angle_DHA
    O9 H91 O10 . 0.85 1.74 2.558(4) 161.1
    O9 H92 O1 2_766 0.86 1.92 2.760(4) 166.7
    O10 H101 O6 . 0.85 1.87 2.653(4) 153.6
    O10 H102 O4 2_766 0.85 1.87 2.692(4) 161.8
