# Supplementary material for: Bis(μ-adamantane-1,3-dicarboxyl­ato-κ4 O 1,O 1′:O 3,O 3′)bis­[aqua­(3-carboxy­adam­antane-1-carboxyl­ato-κO 1)(1,10-phen­an­throline-κ2 N,N′)erbium(III)] dihydrate
Source: Acta Crystallogr Sect E Struct Rep Online. 2011 Jun 22;67(Pt 7):m959. doi: 10.1107/S1600536811023075 (PMC3152128; doi:10.1107/S1600536811023075)
Supplement: Supplementary file 2 [file e-67-0m959-Isup2.hkl]

# 
# h,k,l, Fc-squared, Fo-squared, sigma(Fo-squared) and status flag 
# 
data_I
_shelx_title ' tref in P1  New: P-1' 
_shelx_refln_list_code          4 
_shelx_F_calc_maximum      246.21 
_exptl_crystal_F_000       838.00 
_reflns_d_resolution_high  0.7702 
 
loop_ 
 _symmetry_equiv_pos_as_xyz 
 'x, y, z' 
 '-x, -y, -z' 
 
_cell_length_a     8.6164 
_cell_length_b    13.5790 
_cell_length_c    14.5600 
_cell_angle_alpha  94.530 
_cell_angle_beta   96.360 
_cell_angle_gamma  92.220 
 
_shelx_F_squared_multiplier     1.000 
 
loop_ 
 _refln_index_h 
 _refln_index_k 
 _refln_index_l 
 _refln_F_squared_calc 
 _refln_F_squared_meas 
 _refln_F_squared_sigma 
 _refln_observed_status 
   2   0   0       13.87       42.53     13.09 o 
   3   0   0     4923.01     4840.00     69.98 o 
   4   0   0     6261.26     6482.07     96.48 o 
   5   0   0      929.16      923.77     41.55 o 
   6   0   0     5546.73     6051.94    100.71 o 
   7   0   0     3926.59     3778.79     60.88 o 
   8   0   0      631.97      641.30     78.87 o 
   9   0   0      472.62      487.54     23.70 o 
  10   0   0      310.52      387.16     20.93 o 
  11   0   0      686.36      628.49     27.41 o 
 -11   1   0      434.65      363.32     54.22 o 
 -10   1   0      634.52      678.37     65.45 o 
  -9   1   0        4.98       10.50     12.38 o 
  -8   1   0     2220.21     2324.29     70.81 o 
  -7   1   0     4198.47     4168.16    125.31 o 
  -6   1   0     1062.90     1203.44     33.77 o 
  -5   1   0     1750.85     1667.43     36.26 o 
  -4   1   0    11426.88    11665.96    187.98 o 
  -3   1   0     3618.83     3559.48     88.33 o 
  -2   1   0     5321.74     5949.18    128.40 o 
   2   1   0     4809.51     4918.04     61.74 o 
   3   1   0     8804.79     8795.76    105.33 o 
   4   1   0     8021.64     7792.70    110.29 o 
   5   1   0      675.72      864.61     30.66 o 
   6   1   0     8326.36     8275.82    118.46 o 
   7   1   0     2276.34     2252.90     45.35 o 
   8   1   0      114.79       92.28     18.70 o 
   9   1   0      902.97      962.30     29.40 o 
  10   1   0      802.35      768.37     26.14 o 
  11   1   0      293.14      314.29     63.99 o 
 -11   2   0      391.36      608.94    186.47 o 
 -10   2   0      635.46      656.84     31.73 o 
  -9   2   0      392.10      433.12     29.64 o 
  -8   2   0     2104.21     2126.67     58.01 o 
  -7   2   0     2320.53     2290.68     66.62 o 
  -6   2   0        0.82       -9.23     14.31 o 
  -5   2   0     4085.00     4153.82     62.15 o 
  -4   2   0    18825.18    19099.64    537.04 o 
  -3   2   0     3663.75     3904.06    100.05 o 
  -2   2   0     1781.35     2083.29     61.34 o 
  -1   2   0    39285.82    44077.10   1471.28 o 
   0   2   0    20822.65    23197.33    424.72 o 
   1   2   0     2821.86     2726.85     56.75 o 
   2   2   0    10617.81    10992.66    133.44 o 
   3   2   0     7712.81     7600.12    106.92 o 
   4   2   0     4456.01     4963.44     55.61 o 
   5   2   0     1072.93     1135.71     23.17 o 
   6   2   0     5527.63     5427.35     78.97 o 
   7   2   0      503.08      485.42     25.74 o 
   8   2   0      863.99      859.53     30.33 o 
   9   2   0     1043.46      937.34     31.52 o 
  10   2   0     1516.42     1421.32     45.84 o 
 -11   3   0      262.70      199.31     42.96 o 
 -10   3   0       24.71        4.80     26.70 o 
  -9   3   0      769.87      739.57     31.44 o 
  -8   3   0     2528.44     2570.62     50.50 o 
  -7   3   0      272.73      243.87     15.45 o 
  -6   3   0     1511.07     1562.58     94.32 o 
  -5   3   0     4289.49     4160.31    119.68 o 
  -4   3   0     9856.29    10481.60    271.25 o 
  -3   3   0     1206.85     1340.43     84.24 o 
  -2   3   0     6413.66     6043.50    210.18 o 
  -1   3   0    12562.07    12418.82    160.57 o 
   0   3   0     1777.59     1793.40     24.98 o 
   1   3   0     2061.55     2131.10     21.84 o 
   2   3   0    17442.68    18634.52    284.15 o 
   3   3   0     4212.43     4062.91     48.15 o 
   4   3   0      972.29     1080.66     46.01 o 
   5   3   0     2983.49     2780.53     64.08 o 
   6   3   0     2582.51     2437.06     34.16 o 
   7   3   0       60.44       57.92     12.28 o 
   8   3   0      153.33      133.34     25.65 o 
   9   3   0     1365.81     1324.88     28.85 o 
  10   3   0      693.42      614.13     24.44 o 
 -10   4   0      152.02      129.70     40.03 o 
  -9   4   0     1884.70     1889.20     84.11 o 
  -8   4   0     1758.78     1650.63     31.31 o 
  -7   4   0      298.97      296.36     35.44 o 
  -6   4   0     4363.38     4149.41    140.12 o 
  -5   4   0     8260.14     8468.10    235.26 o 
  -4   4   0     4811.35     4654.28    127.31 o 
  -3   4   0      121.12       -4.91     21.26 o 
  -2   4   0     5417.47     5254.38     85.43 o 
  -1   4   0      617.79      643.75     34.78 o 
   0   4   0     1050.04      991.69     22.49 o 
   1   4   0     4250.01     4282.01     38.83 o 
   2   4   0    19741.20    20036.66    401.74 o 
   3   4   0      641.02      636.43     29.39 o 
   4   4   0     2676.23     2425.80     74.50 o 
   5   4   0     3062.89     3081.21     56.13 o 
   6   4   0      268.89      221.17     15.56 o 
   7   4   0      228.13      230.88     27.38 o 
   8   4   0     2086.73     2056.74     75.08 o 
   9   4   0     1441.70     1383.87     31.30 o 
  10   4   0       38.69       40.29     12.02 o 
 -10   5   0      548.16      585.31     48.19 o 
  -9   5   0     1782.24     1741.91     90.62 o 
  -8   5   0     2100.05     2060.42     81.28 o 
  -7   5   0      222.59      223.79     11.35 o 
  -6   5   0     4057.36     4268.81    147.48 o 
  -5   5   0     2734.68     2330.82     91.87 o 
  -4   5   0        0.70      -15.27     44.98 o 
  -3   5   0     5397.37     5733.27     82.09 o 
  -2   5   0    17229.40    17885.99    356.54 o 
  -1   5   0      516.21      428.81     38.49 o 
   0   5   0     1637.93     1514.10     20.88 o 
   1   5   0     4802.42     4866.42     65.63 o 
   2   5   0      317.55      262.93      5.03 o 
   3   5   0       91.68       80.85     17.73 o 
   4   5   0     4631.12     4550.58     52.80 o 
   5   5   0     4719.57     4697.99     56.31 o 
   6   5   0       15.39       14.78      9.17 o 
   7   5   0      780.63      794.02     14.92 o 
   8   5   0     2040.72     2020.04     54.81 o 
   9   5   0      649.16      623.16     37.71 o 
  10   5   0       83.54       96.23     39.80 o 
 -10   6   0     1257.88     1235.70    139.30 o 
  -9   6   0     1611.53     1709.32    123.63 o 
  -8   6   0      318.57      254.00     15.85 o 
  -7   6   0      920.41      850.49     22.08 o 
  -6   6   0     6886.41     6899.50    228.18 o 
  -5   6   0      730.88      726.51     58.88 o 
  -4   6   0      592.85      743.01     17.18 o 
  -3   6   0    10194.04    10185.44    162.71 o 
  -2   6   0    11878.91    12142.50    203.50 o 
  -1   6   0      118.64      106.99     10.47 o 
   0   6   0     3396.70     3502.34     56.03 o 
   1   6   0     4459.06     4061.35     39.79 o 
   2   6   0       94.70      265.46     25.97 o 
   3   6   0     3312.84     3157.82     66.76 o 
   4   6   0     6431.65     6783.63    154.76 o 
   5   6   0     3060.49     3018.67     39.18 o 
   6   6   0       29.05       40.00      7.12 o 
   7   6   0     2177.60     2128.43     49.76 o 
   8   6   0     2260.82     2135.92     65.93 o 
   9   6   0      145.83      158.66     76.60 o 
  10   6   0      355.92      315.14     54.52 o 
 -10   7   0      981.17      997.28     74.97 o 
  -9   7   0      265.41      280.92     70.35 o 
  -8   7   0      118.41       82.13     23.00 o 
  -7   7   0     1437.90     1312.01     22.13 o 
  -6   7   0     3584.81     3507.77    121.72 o 
  -5   7   0      353.12      296.98     19.76 o 
  -4   7   0     2802.82     2795.26     56.39 o 
  -3   7   0     5443.46     5420.86     96.68 o 
  -2   7   0     3988.94     4034.12     64.83 o 
  -1   7   0       66.42       76.67     12.05 o 
   0   7   0    14908.72    14657.06    215.97 o 
   1   7   0     6073.02     6113.99    134.77 o 
   2   7   0        0.67        7.99      8.46 o 
   3   7   0     4684.12     4995.63    102.73 o 
   4   7   0     3916.41     3745.81     88.63 o 
   5   7   0      453.09      498.06     51.52 o 
   6   7   0      191.52      172.29     42.80 o 
   7   7   0     2945.22     3028.98    123.22 o 
   8   7   0     1036.60     1023.93    126.22 o 
   9   7   0        0.65      -17.72     37.62 o 
 -10   8   0     1315.10     1419.26     79.99 o 
  -9   8   0      324.86      339.52     45.79 o 
  -8   8   0      342.34      415.25     67.06 o 
  -7   8   0     2236.19     2098.08    117.63 o 
  -6   8   0     1586.65     1525.81     35.38 o 
  -5   8   0        2.34       -8.37      8.69 o 
  -4   8   0     4244.38     4291.63    150.48 o 
  -3   8   0     1729.47     1662.93     45.72 o 
  -2   8   0        2.43       16.86     23.44 o 
  -1   8   0     4363.78     4286.90     94.05 o 
   0   8   0     6635.85     6870.99    101.64 o 
   1   8   0      200.11      145.41     11.48 o 
   2   8   0      594.67      635.36     46.63 o 
   3   8   0     4499.35     4359.20    100.04 o 
   4   8   0     3821.81     4065.99    116.37 o 
   5   8   0      106.45      119.95     73.06 o 
   6   8   0     1323.30     1390.59    137.67 o 
   7   8   0     2589.22     2639.14    123.49 o 
   8   8   0      471.83      405.10     60.25 o 
   9   8   0      171.87       94.05     48.25 o 
  -9   9   0       64.28       73.07     46.73 o 
  -8   9   0     1075.00      937.35     60.18 o 
  -7   9   0     1611.18     1410.85     71.97 o 
  -6   9   0      700.72      650.18     38.17 o 
  -5   9   0      914.49      989.98     33.96 o 
  -4   9   0     3241.56     3407.90     60.19 o 
  -3   9   0      528.12      549.64     61.75 o 
  -2   9   0        5.88       14.72     22.22 o 
  -1   9   0     5087.60     5245.84     99.72 o 
   0   9   0     4200.48     4023.72     90.40 o 
   1   9   0        1.94       -3.50     17.22 o 
   2   9   0     1356.24     1343.60     46.35 o 
   3   9   0     3740.91     3958.03     95.36 o 
   4   9   0      837.78      803.06     44.92 o 
   5   9   0       38.46      -16.36     34.89 o 
   6   9   0     1432.87     1531.80     92.69 o 
   7   9   0     1774.20     1774.15    103.86 o 
   8   9   0       12.99       50.71     44.44 o 
   9   9   0      269.08      299.87    110.95 o 
  -9  10   0      223.33      173.84     56.92 o 
  -8  10   0      938.97      887.18     62.17 o 
  -7  10   0      725.86      751.04     84.51 o 
  -6  10   0      227.11      208.83     18.71 o 
  -5  10   0     2617.88     2481.93    239.35 o 
  -4  10   0     2438.47     2492.27     93.64 o 
  -3  10   0       24.25       19.34     19.93 o 
  -2  10   0     3781.27     3842.69     74.78 o 
  -1  10   0    11639.05    10782.97    814.59 o 
   0  10   0     1531.90     1610.16     87.22 o 
   1  10   0      363.07      429.55     36.73 o 
   2  10   0     4159.17     4125.77     60.81 o 
   3  10   0     2329.92     2325.97     74.83 o 
   4  10   0       75.92       88.68     50.30 o 
   5  10   0      689.13      677.44     68.43 o 
   6  10   0     1104.39     1050.37     83.15 o 
   7  10   0      469.91      448.72    114.50 o 
   8  10   0       45.18      -47.43     49.34 o 
  -8  11   0     1534.55     1639.55     82.95 o 
  -7  11   0       16.76       36.31     31.49 o 
  -6  11   0      793.15      709.13     73.20 o 
  -5  11   0     2858.60     2839.87     54.83 o 
  -4  11   0     1127.80     1236.45     32.94 o 
  -3  11   0      560.77      512.17     35.98 o 
  -2  11   0     1572.34     1537.75     53.49 o 
  -1  11   0      840.38      764.90     37.40 o 
   0  11   0        4.04      -15.71     15.71 o 
   1  11   0     1663.99     1643.04     36.74 o 
   2  11   0     4049.43     3981.51    110.83 o 
   3  11   0     1475.87     1610.69     62.26 o 
   4  11   0      195.17      185.01     33.37 o 
   5  11   0     1244.42     1391.68     96.23 o 
   6  11   0     1491.96     1648.75    110.41 o 
   7  11   0       11.51       62.43     49.89 o 
   8  11   0      237.88      270.16     69.24 o 
  -8  12   0     1230.71     1214.97     93.52 o 
  -7  12   0       68.70      102.39     37.25 o 
  -6  12   0      941.18      872.81    112.18 o 
  -5  12   0     2337.81     2296.66    138.90 o 
  -4  12   0      405.73      414.38     37.28 o 
  -3  12   0      942.47     1019.17     68.97 o 
  -2  12   0     4831.63     4878.85     97.43 o 
  -1  12   0     2055.49     2080.94     59.41 o 
   0  12   0        0.50       -4.43     17.36 o 
   1  12   0     3557.96     3547.31     64.49 o 
   2  12   0     1141.45     1119.75     30.10 o 
   3  12   0      573.04      537.62     52.88 o 
   4  12   0      787.02      806.86    121.72 o 
   5  12   0     1504.15     1688.28    109.04 o 
   6  12   0      651.24      618.83     80.69 o 
   7  12   0      134.25      143.94     59.97 o 
  -7  13   0       76.72       36.52     62.02 o 
  -6  13   0     1033.86      912.44    509.10 o 
  -5  13   0      734.84      763.10     38.22 o 
  -4  13   0       63.95       58.36     24.08 o 
  -3  13   0     3113.88     3189.55     86.92 o 
  -2  13   0     1225.20     1369.88     50.71 o 
  -1  13   0      390.44      485.55     53.57 o 
   0  13   0      330.45      309.75     33.27 o 
   1  13   0     2458.67     2412.99     44.27 o 
   2  13   0     1283.83     1280.94     39.64 o 
   3  13   0       62.85       47.89     28.59 o 
   4  13   0      955.26      965.99     57.22 o 
   5  13   0     1744.27     2059.30    126.22 o 
   6  13   0      151.16      159.20     61.88 o 
   7  13   0       13.65      -43.62     55.61 o 
  -7  14   0      238.11      268.83     46.34 o 
  -6  14   0     1070.34     1184.97     66.12 o 
  -5  14   0      393.33      384.92     47.03 o 
  -4  14   0      188.31      211.43     55.48 o 
  -3  14   0     1976.95     1933.29     59.29 o 
  -2  14   0     1403.08     1417.27     44.54 o 
  -1  14   0      154.48      183.07     22.12 o 
   0  14   0      606.22      663.31     31.15 o 
   1  14   0     1485.55     1484.12     29.45 o 
   2  14   0      401.76      389.15     51.62 o 
   3  14   0      728.19      625.38     66.38 o 
   4  14   0     1062.29     1221.02     98.69 o 
   5  14   0      544.53      520.14     78.51 o 
   6  14   0       24.75      -12.81     50.98 o 
  -6  15   0      507.66      481.57    134.00 o 
  -5  15   0        0.41        7.35     31.93 o 
  -4  15   0      706.26      744.38     36.29 o 
  -3  15   0     1169.22     1185.85     52.85 o 
  -2  15   0      306.23      280.49     29.74 o 
  -1  15   0       96.01      198.69     61.74 o 
   0  15   0      631.45      606.61     21.33 o 
   1  15   0      739.37      702.84     31.42 o 
   2  15   0        0.37      -34.32     34.32 o 
   3  15   0      682.33      760.92     54.45 o 
   4  15   0      787.76      845.91     89.96 o 
   5  15   0      167.92      221.90    119.13 o 
  -5  16   0       50.02       58.49     31.30 o 
  -4  16   0      562.47      579.87     48.78 o 
  -3  16   0      599.91      673.71     48.11 o 
  -2  16   0        1.53       -5.74     16.56 o 
  -1  16   0      644.05      712.46     37.21 o 
   0  16   0     1202.58     1237.13     31.88 o 
   1  16   0      408.99      389.66     59.16 o 
   2  16   0       98.48      103.35     33.63 o 
   3  16   0      761.36      667.35    140.94 o 
   4  16   0      224.63      166.84     64.06 o 
  -3  17   0      244.69      267.94     46.06 o 
  -2  17   0       92.28       76.08     24.81 o 
  -1  17   0     1127.58     1278.63     38.61 o 
   0  17   0      805.90      806.92     52.37 o 
   1  17   0        4.46       11.72     38.17 o 
   2  17   0      241.95      206.09     61.34 o 
  -2 -17   1      171.50      253.53     58.07 o 
  -1 -17   1      876.20      875.63     76.06 o 
   0 -17   1      933.78      916.89     34.08 o 
   1 -17   1       60.66      101.70     18.16 o 
   2 -17   1      264.77      314.50     27.46 o 
   3 -17   1      613.39      689.41     85.52 o 
  -4 -16   1      460.83      697.88     89.69 o 
  -3 -16   1       56.00       75.16     42.39 o 
  -2 -16   1      497.08      359.53    199.82 o 
  -1 -16   1      695.66      695.01     30.87 o 
   0 -16   1       23.85       25.16     16.32 o 
   1 -16   1      257.67      236.95     31.49 o 
   2 -16   1      662.77      657.88     36.87 o 
   3 -16   1      471.39      575.17     68.15 o 
   4 -16   1       11.90        2.37     18.38 o 
   5 -16   1      241.63       90.59     93.10 o 
  -5 -15   1      783.68      782.66     97.87 o 
  -4 -15   1      227.59      311.99     45.73 o 
  -3 -15   1       45.56       44.00     39.46 o 
  -2 -15   1     1325.00     1096.98     58.98 o 
  -1 -15   1     1169.96     1163.58     48.04 o 
   0 -15   1       42.38       69.94     18.85 o 
   1 -15   1      472.69      420.90     36.76 o 
   2 -15   1      792.63      830.61     61.75 o 
   3 -15   1      126.15       78.35     28.69 o 
   4 -15   1      240.68      237.23     42.00 o 
   5 -15   1      685.32      633.84     44.20 o 
   6 -15   1      357.80      233.60    151.16 o 
  -6 -14   1     1033.24     1314.53    199.28 o 
  -5 -14   1      724.72      738.50     86.96 o 
  -4 -14   1        4.11       29.05     44.30 o 
  -3 -14   1      370.20      499.27     62.84 o 
  -2 -14   1     3013.52     2880.21    110.74 o 
  -1 -14   1      237.66      229.54     24.93 o 
   0 -14   1      436.21      464.61     36.40 o 
   1 -14   1      800.27      849.95     46.89 o 
   2 -14   1      923.70      940.04     38.10 o 
   3 -14   1        4.39        3.94     43.07 o 
   4 -14   1      666.42      648.34     41.30 o 
   5 -14   1      989.39      993.25     34.95 o 
   6 -14   1      142.45      217.00     58.88 o 
   7 -14   1      106.48       31.55     35.15 o 
  -7 -13   1      356.58      393.38     78.78 o 
  -6 -13   1      815.77      896.89     92.69 o 
  -5 -13   1      744.28      757.10     56.89 o 
  -4 -13   1      163.04      151.34     43.50 o 
  -3 -13   1     1791.62     1484.55     98.71 o 
  -2 -13   1     2557.47     2496.97     54.10 o 
  -1 -13   1       33.63       49.31     13.92 o 
   0 -13   1     1104.46     1140.74     67.33 o 
   1 -13   1     1631.15     1698.93     57.52 o 
   2 -13   1      308.26      307.82     31.82 o 
   3 -13   1       18.72       28.13     33.80 o 
   4 -13   1     2572.44     2580.17     68.49 o 
   5 -13   1      993.31     1026.34     33.67 o 
   6 -13   1       21.93       22.63     44.16 o 
   7 -13   1     1056.02     1186.13    105.50 o 
  -7 -12   1      481.12      424.73     75.51 o 
  -6 -12   1     1422.65     1544.34    110.41 o 
  -5 -12   1      191.42      212.76     38.40 o 
  -4 -12   1      382.05      548.01     58.07 o 
  -3 -12   1     3194.69     3012.58     76.82 o 
  -2 -12   1      443.42      510.56     36.17 o 
  -1 -12   1        2.33       -1.12     18.27 o 
   0 -12   1     3167.47     3207.05     99.23 o 
   1 -12   1     2013.74     1967.37     51.66 o 
   2 -12   1        9.48        8.40     16.17 o 
   3 -12   1     1221.32     1237.65     63.99 o 
   4 -12   1     2716.42     2721.36     61.75 o 
   5 -12   1      283.38      298.85    129.22 o 
   6 -12   1      462.81      396.34     73.47 o 
   7 -12   1      553.60      601.38     79.33 o 
   8 -12   1      803.43      767.49     66.67 o 
  -8 -11   1      454.66      433.45    128.13 o 
  -7 -11   1      707.24      618.83    133.58 o 
  -6 -11   1     1483.67     1565.87    175.83 o 
  -5 -11   1       22.34       53.98     69.11 o 
  -4 -11   1     2169.00     2135.45     84.65 o 
  -3 -11   1     2402.64     2292.53     99.30 o 
  -2 -11   1       10.90        3.77     11.64 o 
  -1 -11   1      400.68      415.99     36.56 o 
   0 -11   1     3858.30     3922.46     67.80 o 
   1 -11   1     2718.61     2661.57     78.65 o 
   2 -11   1       28.69       62.31     18.34 o 
   3 -11   1     3819.54     3936.72    155.66 o 
   4 -11   1     2508.55     2505.26     80.97 o 
   5 -11   1      133.77      151.21     17.32 o 
   6 -11   1      603.69      577.90     41.16 o 
   7 -11   1     1321.89     1459.83    107.68 o 
   8 -11   1      843.25      789.48     94.60 o 
  -8 -10   1      822.52      956.59     89.42 o 
  -7 -10   1     1337.45     1387.04    100.32 o 
  -6 -10   1      613.80      662.99     71.70 o 
  -5 -10   1      339.63      348.33     37.99 o 
  -4 -10   1     3454.21     3525.18     97.80 o 
  -3 -10   1      455.71      501.51     24.83 o 
  -2 -10   1       99.08       91.26     11.46 o 
  -1 -10   1     1734.33     1756.64     35.93 o 
   0 -10   1     4269.24     4126.22    103.97 o 
   1 -10   1      930.11      967.20     54.25 o 
   2 -10   1      801.99      777.69     39.79 o 
   3 -10   1     2586.69     2660.52     57.18 o 
   4 -10   1      725.06      810.75     36.26 o 
   5 -10   1      189.56      183.18     16.16 o 
   6 -10   1     2487.65     2466.34     62.28 o 
   7 -10   1     2488.96     2394.16     43.80 o 
   8 -10   1      102.82       61.34     90.78 o 
   9 -10   1      366.00      347.43     51.40 o 
  -9  -9   1      121.03       98.41     52.07 o 
  -8  -9   1     1266.46     1158.59     91.32 o 
  -7  -9   1      928.48      865.54     76.88 o 
  -6  -9   1       64.28      105.23     44.44 o 
  -5  -9   1     1116.84     1118.37     53.50 o 
  -4  -9   1     2608.69     2850.76     82.48 o 
  -3  -9   1      161.57      135.49      9.69 o 
  -2  -9   1     2363.92     2455.17     51.75 o 
  -1  -9   1     3346.87     3273.04     41.14 o 
   0  -9   1     2387.63     2478.68     39.86 o 
   1  -9   1      575.10      571.54     47.84 o 
   2  -9   1     5339.02     5255.92    112.20 o 
   3  -9   1     3078.26     3128.72     61.10 o 
   4  -9   1      323.61      333.85     26.17 o 
   5  -9   1      118.81      114.21     26.17 o 
   6  -9   1     3449.16     3463.83     61.50 o 
   7  -9   1     1056.53     1055.18     77.69 o 
   8  -9   1       73.42      109.04     52.89 o 
   9  -9   1     1069.98     1065.38     69.02 o 
  -9  -8   1      475.33      498.06     66.79 o 
  -8  -8   1     1747.75     1604.31    163.02 o 
  -7  -8   1      142.35      140.67     79.60 o 
  -6  -8   1      830.21      740.41     65.43 o 
  -5  -8   1     1948.65     1868.04    111.23 o 
  -4  -8   1     3404.74     3317.92    101.42 o 
  -3  -8   1       93.74       73.82      6.14 o 
  -2  -8   1     1999.54     1964.14     30.74 o 
  -1  -8   1     4333.57     4465.36     62.29 o 
   0  -8   1     1426.18     1374.70     23.17 o 
   1  -8   1     2524.95     2434.10     43.96 o 
   2  -8   1     8081.52     8156.22    156.08 o 
   3  -8   1     1709.24     1758.47     55.20 o 
   4  -8   1      187.53      158.89     23.35 o 
   5  -8   1     3479.01     3435.81     83.42 o 
   6  -8   1     2829.50     2820.10     82.06 o 
   7  -8   1      137.65      166.95     38.17 o 
   8  -8   1      650.87      649.15     17.99 o 
   9  -8   1      670.66      620.74     63.69 o 
  10  -8   1      202.84      242.13     58.43 o 
 -10  -7   1       19.91        1.64     37.62 o 
  -9  -7   1      826.31      956.59    128.13 o 
  -8  -7   1     1504.79     1415.19     68.19 o 
  -7  -7   1        0.81       -4.45      4.45 o 
  -6  -7   1     5017.98     4785.96     75.12 o 
  -5  -7   1     2585.28     2428.67    109.47 o 
  -4  -7   1     2186.32     2169.14     29.30 o 
  -3  -7   1     1435.24     1442.92     15.90 o 
  -2  -7   1    11946.25    12204.97    144.22 o 
  -1  -7   1    11013.82    10950.63    131.99 o 
   0  -7   1       96.21       66.19     11.94 o 
   1  -7   1     5319.26     5280.69     71.55 o 
   2  -7   1     9054.22     9056.87    135.65 o 
   3  -7   1      872.44      845.36     58.34 o 
   4  -7   1       46.66       58.88     12.55 o 
   5  -7   1     7975.42     7992.67    254.07 o 
   6  -7   1     1080.21     1031.29    132.76 o 
   7  -7   1      177.77      143.94     49.34 o 
   8  -7   1     1858.19     1652.75     56.16 o 
   9  -7   1      847.70      848.64    101.41 o 
  10  -7   1      139.28       84.38     46.34 o 
 -10  -6   1      263.61      295.24     52.89 o 
  -9  -6   1     1140.96     1011.39     72.51 o 
  -8  -6   1      668.78      649.85     14.03 o 
  -7  -6   1       65.34       73.69      8.11 o 
  -6  -6   1     3186.05     3105.16     52.34 o 
  -5  -6   1     4204.41     4268.63     71.57 o 
  -4  -6   1        2.25        2.45      7.42 o 
  -3  -6   1      379.43      287.08      8.96 o 
  -2  -6   1     6751.85     6398.92     72.78 o 
  -1  -6   1       64.03       89.33      8.80 o 
   0  -6   1     3730.43     4006.21     57.57 o 
   1  -6   1    10444.23     9739.20    131.28 o 
   2  -6   1     9365.33     9367.20    126.77 o 
   3  -6   1       63.54       64.10     48.66 o 
   4  -6   1     3370.38     3340.02    111.50 o 
   5  -6   1     4531.05     4250.82    143.94 o 
   6  -6   1     1947.98     2032.58    101.68 o 
   7  -6   1     1480.00     1260.82    138.76 o 
   8  -6   1     3336.29     3192.39    129.49 o 
   9  -6   1      935.28      937.71     55.65 o 
  10  -6   1        0.25        2.49     36.93 o 
 -10  -5   1      914.20      839.37    110.68 o 
  -9  -5   1     1001.58     1012.90     26.83 o 
  -8  -5   1      148.08      132.84     27.23 o 
  -7  -5   1     1048.91     1032.34     32.52 o 
  -6  -5   1     3485.19     3406.36     84.26 o 
  -5  -5   1      926.92      953.12     26.62 o 
  -4  -5   1       33.91       23.21     10.08 o 
  -3  -5   1     5470.22     5260.10     51.91 o 
  -2  -5   1    27415.49    29322.61    438.87 o 
  -1  -5   1     4583.87     4746.23     50.81 o 
   0  -5   1     2757.20     2526.81     41.00 o 
   1  -5   1    11292.98    10918.21    157.64 o 
   2  -5   1     4694.66     4611.47     59.09 o 
   3  -5   1     1195.31     1224.34     37.78 o 
   4  -5   1    13335.55    12996.16    363.66 o 
   5  -5   1     2525.54     2603.16    100.05 o 
   6  -5   1      137.80      465.07     54.25 o 
   7  -5   1     2198.78     2353.72    104.14 o 
   8  -5   1     2173.49     1985.23     49.21 o 
   9  -5   1      347.62      359.58     32.58 o 
  10  -5   1      269.70      255.48     46.32 o 
 -10  -4   1     1575.51     1532.85     98.70 o 
  -9  -4   1      596.29      575.98     21.46 o 
  -8  -4   1      215.30      249.81     24.89 o 
  -7  -4   1     2562.01     2542.63     45.68 o 
  -6  -4   1     2486.67     2483.15     33.67 o 
  -5  -4   1       25.94       30.33     13.72 o 
  -4  -4   1     1845.93     1677.26     28.69 o 
  -3  -4   1     4942.31     4509.77     45.61 o 
  -2  -4   1     5148.73     5375.30     82.50 o 
  -1  -4   1     3492.19     3380.63     40.68 o 
   0  -4   1     4081.62     4049.61     48.02 o 
   1  -4   1    15947.65    15660.10    228.32 o 
   2  -4   1     6677.11     7082.41    122.69 o 
   3  -4   1     2583.85     2340.86    110.54 o 
   4  -4   1    10395.53    10580.02    361.75 o 
   5  -4   1     2516.83     2397.88    143.67 o 
   6  -4   1       18.73       34.62     32.44 o 
   7  -4   1     1788.89     1634.03     85.05 o 
   8  -4   1     1247.78     1192.40     32.41 o 
   9  -4   1        8.52        1.53     21.81 o 
  10  -4   1      684.77      743.99    204.59 o 
 -10  -3   1     1725.10     1622.36     40.39 o 
  -9  -3   1       53.99       16.18     20.54 o 
  -8  -3   1      611.90      636.91     22.68 o 
  -7  -3   1     2390.21     2422.29     37.61 o 
  -6  -3   1     3132.69     2986.92     85.86 o 
  -5  -3   1     1129.01     1179.63     36.53 o 
  -4  -3   1     3667.88     3590.66     43.63 o 
  -3  -3   1     5621.54     5431.55     52.78 o 
  -2  -3   1      829.92      827.01     20.41 o 
  -1  -3   1      620.21      555.18     19.63 o 
   0  -3   1    21912.50    22144.18    289.39 o 
   1  -3   1     2597.56     2741.22     50.79 o 
   2  -3   1       61.39       64.30     16.77 o 
   3  -3   1     7129.51     6872.26    117.39 o 
   4  -3   1     7345.41     7213.00    184.83 o 
   5  -3   1        0.97       16.63     43.35 o 
   6  -3   1     3423.74     3337.84    114.22 o 
   7  -3   1     4962.54     4995.28    123.22 o 
   8  -3   1      635.88      552.74     45.52 o 
   9  -3   1      408.76      403.78     21.88 o 
  10  -3   1      884.11      851.23     40.34 o 
 -11  -2   1      724.77      723.18     30.56 o 
 -10  -2   1     1204.02     1121.37     88.26 o 
  -9  -2   1      291.86      225.52     30.63 o 
  -8  -2   1     1705.98     1605.64     35.21 o 
  -7  -2   1     2154.28     2251.50     46.07 o 
  -6  -2   1      547.45      553.42     25.58 o 
  -5  -2   1     1123.78     1160.07     32.84 o 
  -4  -2   1     9436.91     9013.56    113.71 o 
  -3  -2   1     3856.64     3712.41     43.59 o 
  -2  -2   1     1009.36      885.63     12.80 o 
  -1  -2   1    20513.43    23166.45    451.09 o 
   0  -2   1      219.88      226.94      9.86 o 
   1  -2   1        5.41       45.68     22.49 o 
   2  -2   1     1236.01     1272.05     33.63 o 
   3  -2   1    14580.88    14088.20    256.38 o 
   4  -2   1     1822.78     1693.18     56.98 o 
   5  -2   1      222.81      178.56     29.71 o 
   6  -2   1     2492.07     2383.43     85.33 o 
   7  -2   1     1486.77     1428.88     36.01 o 
   8  -2   1       36.50       32.79     13.64 o 
   9  -2   1      741.70      775.44     40.51 o 
  10  -2   1     1037.22     1059.62     51.39 o 
  11  -2   1      196.47      153.75     38.44 o 
 -11  -1   1      910.09      859.00     29.95 o 
 -10  -1   1      220.28      289.90     79.77 o 
  -9  -1   1      728.43      742.00     45.83 o 
  -8  -1   1     3413.03     3160.51     76.39 o 
  -7  -1   1     2478.00     2464.64     45.52 o 
  -6  -1   1       30.27       16.87     18.55 o 
  -5  -1   1     9428.47     9138.98    145.67 o 
  -4  -1   1     9891.62    10332.50    161.61 o 
  -3  -1   1      309.70      323.95     19.87 o 
  -2  -1   1       41.69       56.47      6.99 o 
  -1  -1   1    22869.95    25991.32    378.84 o 
   1  -1   1       10.11       45.05      8.59 o 
   2  -1   1    14564.94    14492.08    282.29 o 
   3  -1   1    11573.71    11432.21    195.94 o 
   4  -1   1      596.70      568.39     31.62 o 
   5  -1   1     3993.34     3910.05    103.59 o 
   6  -1   1     6558.59     6364.83    156.48 o 
   7  -1   1     1392.14     1347.95     45.51 o 
   8  -1   1     1166.71     1094.95     37.24 o 
   9  -1   1      870.65      814.60     39.27 o 
  10  -1   1      546.46      567.21     38.90 o 
  11  -1   1       16.38       90.49     34.62 o 
 -11   0   1      652.01      611.11     39.37 o 
 -10   0   1       35.75       45.44     14.56 o 
  -9   0   1      257.14      286.90     18.06 o 
  -8   0   1     4256.81     4036.27    102.62 o 
  -7   0   1      982.30     1099.44     34.12 o 
  -6   0   1     2089.73     2064.27     34.52 o 
  -5   0   1     9008.32     8963.42    120.42 o 
  -4   0   1     7616.68     7505.70    120.52 o 
  -3   0   1       40.19       50.66     12.80 o 
  -2   0   1     5683.19     5888.28     75.92 o 
   2   0   1     9366.34     9481.01    141.39 o 
   3   0   1     5858.63     5758.35    126.22 o 
   4   0   1      233.43      217.82     21.26 o 
   5   0   1     7601.70     7588.63    136.66 o 
   6   0   1     5512.39     5235.56    180.06 o 
   7   0   1       53.37       52.97     12.62 o 
   8   0   1     1338.14     1327.19     30.66 o 
   9   0   1     1670.68     1644.53     36.72 o 
  10   0   1      127.42      146.05     31.92 o 
  11   0   1       14.23        5.41     54.25 o 
 -11   1   1      194.59      139.07     26.57 o 
 -10   1   1       40.59       32.21     14.01 o 
  -9   1   1     1281.32     1318.89     90.08 o 
  -8   1   1     2609.31     2558.66     48.58 o 
  -7   1   1       27.58       -2.96     18.38 o 
  -6   1   1     2594.37     2584.01     40.17 o 
  -5   1   1     9789.42     9726.15    137.95 o 
  -4   1   1     4159.07     4401.10     67.90 o 
  -3   1   1      474.59      424.83     17.16 o 
  -2   1   1    20753.77    24007.70    447.56 o 
  -1   1   1     4871.44     5919.10    202.28 o 
   1   1   1    21397.44    23893.47    406.16 o 
   2   1   1    17550.13    18084.13    310.61 o 
   3   1   1     2102.67     2146.81     68.15 o 
   4   1   1     1129.56      987.73     28.78 o 
   5   1   1     6955.64     6933.86    126.40 o 
   6   1   1     1953.87     2029.62     41.37 o 
   7   1   1      187.10      213.63     25.49 o 
   8   1   1     3997.89     4005.67     87.08 o 
   9   1   1     2097.10     2075.23     44.68 o 
  10   1   1        6.92       13.48     43.75 o 
 -11   2   1        0.83        9.55     40.32 o 
 -10   2   1      252.26      237.47     18.01 o 
  -9   2   1     2155.32     2223.52     50.85 o 
  -8   2   1     1170.64     1153.01     30.50 o 
  -7   2   1     1096.61     1066.43     37.71 o 
  -6   2   1     3841.73     3890.59     67.97 o 
  -5   2   1     2076.03     1943.57     32.95 o 
  -4   2   1     1027.97     1160.99     67.29 o 
  -3   2   1      229.33      183.74     11.18 o 
  -1   2   1    32989.31    36732.48    766.40 o 
   0   2   1    16374.82    18343.20    241.55 o 
   1   2   1     5752.54     6241.03    112.87 o 
   2   2   1     3107.78     3170.13     45.35 o 
   3   2   1      529.47      535.08     43.35 o 
   4   2   1     7209.21     7700.40    117.23 o 
   5   2   1     6640.43     6616.98     82.22 o 
   6   2   1      151.43      121.90     13.79 o 
   7   2   1     1190.25     1129.77     28.63 o 
   8   2   1     1091.26     1078.79     63.69 o 
   9   2   1      623.41      660.86     23.39 o 
  10   2   1       21.62       16.56     14.09 o 
 -11   3   1       46.72       78.55     34.99 o 
 -10   3   1     1056.52      965.47     62.32 o 
  -9   3   1     2500.17     2437.68     62.14 o 
  -8   3   1       83.88      113.50     18.03 o 
  -7   3   1     2920.17     2921.12     51.81 o 
  -6   3   1     4876.15     4734.83     63.38 o 
  -5   3   1      907.29      996.31     20.70 o 
  -4   3   1      152.90      161.66     27.26 o 
  -3   3   1    13871.39    13949.21    359.57 o 
  -2   3   1    60617.11    67941.36   2692.03 o 
  -1   3   1     2861.65     2900.02     38.68 o 
   0   3   1      650.35      705.32     14.95 o 
   1   3   1     2352.74     2431.51     30.29 o 
   2   3   1     3012.04     3114.85     80.69 o 
   3   3   1     1891.37     1864.22     18.41 o 
   4   3   1    15257.25    15841.09    219.52 o 
   5   3   1     2404.49     2462.25     35.79 o 
   6   3   1      459.91      486.85     13.89 o 
   7   3   1     2205.42     2219.22     42.19 o 
   8   3   1     1833.76     1815.87     45.43 o 
   9   3   1      298.09      279.96     22.43 o 
  10   3   1      431.02      411.82     59.84 o 
 -10   4   1     1480.54     1500.06     72.11 o 
  -9   4   1     1317.75     1251.30     54.35 o 
  -8   4   1       10.93       19.26     12.77 o 
  -7   4   1     1734.16     1614.24     68.28 o 
  -6   4   1     2844.83     2896.81     46.71 o 
  -5   4   1       93.79       87.82     11.72 o 
  -4   4   1       85.55      220.81     31.35 o 
  -3   4   1    17340.36    18629.38    447.63 o 
  -2   4   1     1584.81     1647.48     30.66 o 
  -1   4   1     2453.89     2499.53     34.69 o 
   0   4   1    14190.34    14028.72    197.23 o 
   1   4   1     1472.16     1388.01     13.59 o 
   2   4   1     1243.29     1413.74     35.39 o 
   3   4   1    10423.50    11748.76    880.26 o 
   4   4   1     9355.80     9489.45    106.53 o 
   5   4   1      933.49      879.05     13.91 o 
   6   4   1     2471.61     2441.96     30.29 o 
   7   4   1     2284.13     2246.36     41.44 o 
   8   4   1      850.99      863.83     24.79 o 
   9   4   1        0.13       14.20     14.60 o 
 -10   5   1     1265.12     1352.52     65.60 o 
  -9   5   1      197.49      226.39     42.61 o 
  -8   5   1      518.83      472.99     26.53 o 
  -7   5   1     4423.31     4258.50    134.28 o 
  -6   5   1     1446.09     1294.01     40.63 o 
  -5   5   1      105.36       68.43     56.98 o 
  -4   5   1     2223.38     2373.73     33.97 o 
  -3   5   1    31887.24    35774.57    918.29 o 
  -2   5   1      500.81      463.72     19.36 o 
  -1   5   1     6918.44     6680.65     92.34 o 
   0   5   1     9138.35     9125.38    114.84 o 
   1   5   1     1040.72     1002.27     18.21 o 
   2   5   1     4894.72     5268.97     91.07 o 
   3   5   1    10964.27    10685.24    276.70 o 
   4   5   1     4825.65     5006.77    138.21 o 
   5   5   1       18.24       22.59     10.61 o 
   6   5   1     3827.46     3754.78     56.25 o 
   7   5   1      783.56      825.22     14.05 o 
   8   5   1      582.16      533.47     13.12 o 
   9   5   1      299.04      294.96     80.69 o 
 -10   6   1      591.29      587.32     71.83 o 
  -9   6   1      125.14       96.26     32.27 o 
  -8   6   1     1242.67     1302.55    110.95 o 
  -7   6   1     3489.84     3465.92     95.20 o 
  -6   6   1      716.34      677.02     38.33 o 
  -5   6   1      593.56      578.33     23.44 o 
  -4   6   1     2028.31     1831.11     40.76 o 
  -3   6   1      296.96      287.09     17.62 o 
  -2   6   1      889.24      924.69     52.89 o 
  -1   6   1     7548.84     7771.69     96.11 o 
   0   6   1    16188.32    15717.49    226.26 o 
   1   6   1     7564.73     8347.79     91.27 o 
   2   6   1     4564.17     4427.77     96.04 o 
   3   6   1     6860.75     6804.60    144.52 o 
   4   6   1      715.75      672.53     83.42 o 
   5   6   1      499.86      260.34     70.88 o 
   6   6   1     3748.79     3629.52    126.90 o 
   7   6   1     2681.23     2612.41     31.31 o 
   8   6   1       73.22       46.02     13.48 o 
   9   6   1      520.07      457.17     58.07 o 
 -10   7   1      224.69      182.66     41.72 o 
  -9   7   1      289.21      300.64     41.42 o 
  -8   7   1     1471.72     1428.97    120.36 o 
  -7   7   1     1881.04     1951.61     68.97 o 
  -6   7   1       20.66      -21.26     45.25 o 
  -5   7   1     1634.90     1464.82     25.84 o 
  -4   7   1     5289.09     5599.58     81.66 o 
  -3   7   1       18.02       -0.30     15.81 o 
  -2   7   1     2718.69     2831.14     45.80 o 
  -1   7   1    10211.40     9995.74    132.67 o 
   0   7   1     1638.52     1714.55     37.24 o 
   1   7   1      527.02      532.13     44.08 o 
   2   7   1     7074.51     7175.92     77.71 o 
   3   7   1     5201.42     5059.89    104.19 o 
   4   7   1      144.59      156.75     37.35 o 
   5   7   1     3269.84     3393.18    124.86 o 
   6   7   1     4222.03     4325.78    155.12 o 
   7   7   1     1757.59     1716.90    151.84 o 
   8   7   1      386.92      445.99     57.25 o 
 -10   8   1        1.32      -24.79     88.33 o 
  -9   8   1      792.51      989.05     61.92 o 
  -8   8   1     1103.85     1024.74     73.17 o 
  -7   8   1      175.09      131.97     31.97 o 
  -6   8   1      635.58      519.24    313.77 o 
  -5   8   1     2522.65     2624.83     36.78 o 
  -4   8   1     2573.86     2610.86     57.25 o 
  -3   8   1      327.26      397.53     17.64 o 
  -2   8   1     4564.02     4628.81     75.13 o 
  -1   8   1     3916.89     3886.21     64.89 o 
   0   8   1       23.62       65.43     13.18 o 
   1   8   1     1422.52     1335.16     24.59 o 
   2   8   1     5831.97     5583.03     55.72 o 
   3   8   1     2033.26     2218.09     63.76 o 
   4   8   1      167.69      158.11     40.62 o 
   5   8   1     1324.09     1210.94     76.33 o 
   6   8   1     2281.01     2098.28    103.32 o 
   7   8   1      371.93      586.11     62.43 o 
   8   8   1      636.35      700.06     71.42 o 
   9   8   1      658.48      624.82     74.70 o 
  -9   9   1     1126.13     1381.81    132.35 o 
  -8   9   1      583.73      535.59     61.51 o 
  -7   9   1      108.23       51.80     35.56 o 
  -6   9   1     1757.86     1341.66    111.32 o 
  -5   9   1     3759.04     3638.87     54.16 o 
  -4   9   1      326.12      307.98     22.13 o 
  -3   9   1     1443.54     1386.45     74.83 o 
  -2   9   1     6636.61     6677.75    126.90 o 
  -1   9   1     4235.33     4095.71    101.91 o 
   0   9   1      446.54      428.58     30.27 o 
   1   9   1     5128.90     5119.75     59.05 o 
   2   9   1     5674.69     5790.84     61.30 o 
   3   9   1      370.39      335.05     39.41 o 
   4   9   1     1966.82     1761.88     92.14 o 
   5   9   1     2233.70     2239.77    106.32 o 
   6   9   1      732.78      660.54     66.24 o 
   7   9   1       30.76      -13.09     68.43 o 
   8   9   1      811.74      851.91     81.51 o 
   9   9   1      490.17      364.48     70.06 o 
  -9  10   1     1056.69     1132.12     74.16 o 
  -8  10   1      105.25      -12.34     38.51 o 
  -7  10   1      296.26      298.09     61.34 o 
  -6  10   1     2895.35     2429.20    254.46 o 
  -5  10   1     2364.09     2313.52     51.78 o 
  -4  10   1        8.37      -12.87     26.03 o 
  -3  10   1     2700.40     2708.66     52.62 o 
  -2  10   1     3173.43     3258.12    130.44 o 
  -1  10   1       74.54       55.80     20.22 o 
   0  10   1     3603.47     3538.23     90.85 o 
   1  10   1     3396.98     3421.19     67.70 o 
   2  10   1     3074.18     2938.42     32.58 o 
   3  10   1       20.84       18.91     23.39 o 
   4  10   1     2129.46     2124.18    102.77 o 
   5  10   1     1663.89     1605.95     95.41 o 
   6  10   1       34.41       -5.45     37.62 o 
   7  10   1      207.19      308.60     59.70 o 
   8  10   1     1024.80     1188.04     99.50 o 
  -8  11   1       11.36      -19.61     40.28 o 
  -7  11   1      797.91      816.52     79.74 o 
  -6  11   1     2184.01     1853.64    197.48 o 
  -5  11   1      551.27      595.33     86.69 o 
  -4  11   1     1337.17     1222.88     63.93 o 
  -3  11   1     2900.35     3014.70    109.59 o 
  -2  11   1     4713.01     4789.27    132.90 o 
  -1  11   1       76.05      122.87     18.72 o 
   0  11   1     4351.71     4294.44     58.11 o 
   1  11   1     3255.36     3220.77     41.67 o 
   2  11   1      464.68      443.48     12.88 o 
   3  11   1      426.43      509.39     47.17 o 
   4  11   1     1886.34     1862.75    103.05 o 
   5  11   1      820.37      837.46     77.15 o 
   6  11   1       56.14      115.86     50.98 o 
   7  11   1     1135.60     1278.54    103.05 o 
   8  11   1      584.43      674.44    149.12 o 
  -8  12   1        1.60      -47.30     47.30 o 
  -7  12   1     1534.02     1637.50     77.44 o 
  -6  12   1      781.87      792.91     61.82 o 
  -5  12   1       32.17       35.57     11.66 o 
  -4  12   1     1879.94     1785.30     62.64 o 
  -3  12   1     3842.27     3880.97     76.38 o 
  -2  12   1     2185.79     2271.42     64.34 o 
  -1  12   1      320.96      364.05     17.50 o 
   0  12   1     3568.24     3497.10     51.47 o 
   1  12   1     2848.63     2813.13     64.12 o 
   2  12   1      327.09      330.40      7.88 o 
   3  12   1      448.70      459.89     58.88 o 
   4  12   1     1921.07     2081.93    114.22 o 
   5  12   1      203.71      108.50     89.42 o 
   6  12   1       84.76       51.25     85.87 o 
   7  12   1      593.04      641.73     85.60 o 
  -7  13   1     1411.25     1571.12     98.33 o 
  -6  13   1      389.52      546.19     85.19 o 
  -5  13   1      136.49      128.51     19.21 o 
  -4  13   1     1426.64     1486.95     56.38 o 
  -3  13   1     2507.32     2498.19     52.03 o 
  -2  13   1       22.95       54.45     14.29 o 
  -1  13   1      281.21      272.87     35.06 o 
   0  13   1     2218.94     2256.13     41.42 o 
   1  13   1      776.41      772.22     19.83 o 
   2  13   1      756.15      711.79     38.56 o 
   3  13   1      971.04     1208.48    142.03 o 
   4  13   1      968.40      995.85     85.87 o 
   5  13   1        2.82        4.09     42.80 o 
   6  13   1      973.17      874.53     99.23 o 
  -7  14   1      392.64      505.38    132.90 o 
  -6  14   1       60.38       18.19     52.66 o 
  -5  14   1      118.60      164.98     39.57 o 
  -4  14   1     1464.48     1345.49     42.97 o 
  -3  14   1      513.58      478.22     23.60 o 
  -2  14   1      353.94      408.39     70.49 o 
  -1  14   1     1298.04     1376.04     42.90 o 
   0  14   1     1773.53     1754.57     46.19 o 
   1  14   1        7.02        6.65     13.92 o 
   2  14   1      522.57      478.28     39.90 o 
   3  14   1      948.59      762.49     76.06 o 
   4  14   1      385.64      574.66     74.70 o 
   5  14   1      113.50      174.74    107.14 o 
   6  14   1      720.03      497.79    146.12 o 
  -6  15   1        2.65      -34.04     34.04 o 
  -5  15   1     1008.23      988.09     70.17 o 
  -4  15   1     1539.67     1547.93    128.24 o 
  -3  15   1       32.86       42.94     19.34 o 
  -2  15   1      547.78      525.22     32.59 o 
  -1  15   1      968.52      985.46     28.52 o 
   0  15   1      333.58      355.69     47.65 o 
   1  15   1      227.73      222.22     12.04 o 
   2  15   1      950.22     1201.39     84.78 o 
   3  15   1      590.45      513.33    120.77 o 
   4  15   1        0.59       65.97     52.34 o 
   5  15   1      208.29      261.16     68.97 o 
  -4  16   1      198.63      214.78     32.94 o 
  -3  16   1       33.72       26.10     18.23 o 
  -2  16   1     1035.42     1062.57     33.30 o 
  -1  16   1     1164.70     1261.77     60.62 o 
   0  16   1      148.54      123.92     14.58 o 
   1  16   1      310.49      487.43     60.79 o 
   2  16   1      714.18      879.99     79.33 o 
   3  16   1      437.09      587.75     77.97 o 
  -3  17   1      132.40      143.81     27.43 o 
  -2  17   1      594.90      646.05     57.69 o 
  -1  17   1      111.49       86.53     22.25 o 
   1  17   1      782.43      875.35     81.78 o 
  -2 -17   2      850.40      967.77     85.60 o 
  -1 -17   2      138.83      207.18     51.52 o 
   0 -17   2      223.64      178.51     25.59 o 
   1 -17   2      929.39     1052.30     46.51 o 
   2 -17   2      766.46      729.64     41.54 o 
   3 -17   2       97.43        6.38     23.82 o 
  -4 -16   2        8.01       43.47     36.99 o 
  -3 -16   2      500.90      728.69     77.15 o 
  -2 -16   2      753.82      848.09     75.79 o 
  -1 -16   2        9.19       16.99     35.17 o 
   0 -16   2      536.40      575.31     32.30 o 
   1 -16   2      892.55     1006.83    117.90 o 
   2 -16   2      868.54      941.17     43.55 o 
   3 -16   2        6.98       17.78     20.82 o 
   4 -16   2      603.79      702.94    139.58 o 
  -5 -15   2       55.71      122.79     42.73 o 
  -4 -15   2      322.66      379.00     62.45 o 
  -3 -15   2     1182.48     1308.15     93.23 o 
  -2 -15   2      589.11      541.40     56.70 o 
  -1 -15   2      178.51      198.90     30.34 o 
   0 -15   2      704.11      752.68     33.93 o 
   1 -15   2      857.93      874.73     39.28 o 
   2 -15   2      249.69      226.05     33.77 o 
   3 -15   2      244.98      216.66     45.72 o 
   4 -15   2      820.76      843.37    105.23 o 
   5 -15   2      219.41      181.21     35.10 o 
   6 -15   2       51.36       55.89     53.43 o 
  -6 -14   2      493.18      455.53     83.69 o 
  -5 -14   2       18.16       20.70     46.21 o 
  -4 -14   2      902.83      973.06     76.60 o 
  -3 -14   2     1510.68     1445.99    138.65 o 
  -2 -14   2      558.04      544.02     36.14 o 
  -1 -14   2     1211.09     1362.66    116.13 o 
   0 -14   2     1056.30     1091.95     39.83 o 
   1 -14   2      111.62       80.98     21.41 o 
   2 -14   2       20.09       15.93     47.43 o 
   3 -14   2     1426.96     1551.68     49.61 o 
   4 -14   2      940.18     1037.08     54.45 o 
   5 -14   2        9.38       13.08     29.17 o 
   6 -14   2      372.50      363.12     68.15 o 
   7 -14   2      729.28      779.67     95.69 o 
  -7 -13   2     1042.43     1032.10    107.68 o 
  -6 -13   2       69.73       76.33     54.52 o 
  -5 -13   2      228.14      227.39     41.64 o 
  -4 -13   2     1821.85     2050.85     81.65 o 
  -3 -13   2      641.92      642.98     72.18 o 
  -2 -13   2       10.14       -5.88     13.26 o 
  -1 -13   2     1780.09     1829.47     46.19 o 
   0 -13   2     1396.99     1403.28     43.26 o 
   1 -13   2        2.91       32.12     23.28 o 
   2 -13   2     1045.82     1136.00     53.84 o 
   3 -13   2     1766.83     1786.92     52.82 o 
   4 -13   2     1063.97     1036.18     79.74 o 
   5 -13   2      170.70      192.31     67.74 o 
   6 -13   2      576.67      651.09     41.23 o 
   7 -13   2      590.11      841.55     95.96 o 
  -7 -12   2      826.64      838.28    157.30 o 
  -6 -12   2        4.47      -35.61     38.08 o 
  -5 -12   2     1048.07     1245.79    215.63 o 
  -4 -12   2     2456.03     2639.76     88.09 o 
  -3 -12   2      724.27      774.35     40.83 o 
  -2 -12   2     1006.68     1091.56     36.17 o 
  -1 -12   2     1644.03     1785.38     68.76 o 
   0 -12   2      891.35      822.32     43.16 o 
   1 -12   2       55.37      101.55     21.08 o 
   2 -12   2     2594.14     2460.04     74.65 o 
   3 -12   2     2121.41     2283.30     64.73 o 
   4 -12   2      313.62      292.03     23.95 o 
   5 -12   2      882.32      910.03     56.98 o 
   6 -12   2      855.52      944.38     45.49 o 
   7 -12   2      370.38      403.46     71.97 o 
   8 -12   2       11.51       30.26     54.79 o 
  -8 -11   2     1033.15     1146.05    102.50 o 
  -7 -11   2       96.18       49.89     48.52 o 
  -6 -11   2        7.04        4.22     31.76 o 
  -5 -11   2     1874.11     1903.00     75.35 o 
  -4 -11   2     2379.68     2242.09    126.89 o 
  -3 -11   2      168.38      167.63     20.19 o 
  -2 -11   2     3435.74     3514.17     58.86 o 
  -1 -11   2     1722.03     1786.36     35.03 o 
   0 -11   2      708.17      710.16     23.55 o 
   1 -11   2      485.54      561.04     55.32 o 
   2 -11   2     1692.77     1684.15     48.18 o 
   3 -11   2     1506.87     1558.99     97.46 o 
   4 -11   2      317.00      339.77     23.42 o 
   5 -11   2     1881.46     1841.22     71.98 o 
   6 -11   2     1238.85     1341.88     59.43 o 
   7 -11   2      285.47      268.66     28.14 o 
   8 -11   2      187.85        0.82     82.06 o 
  -8 -10   2      790.67      681.80     79.60 o 
  -7 -10   2        2.46       37.35     44.16 o 
  -6 -10   2      573.46      670.13     48.59 o 
  -5 -10   2     2738.59     2921.81    108.36 o 
  -4 -10   2      542.20      512.41     35.31 o 
  -3 -10   2     1597.46     1549.43     68.57 o 
  -2 -10   2     3227.07     3346.44     55.69 o 
  -1 -10   2     2584.99     2468.96     47.49 o 
   0 -10   2        7.64        4.57     16.46 o 
   1 -10   2     4556.21     4594.74     81.70 o 
   2 -10   2     4547.69     4537.56     75.33 o 
   3 -10   2      617.91      618.23     35.58 o 
   4 -10   2     2512.89     2558.56     73.91 o 
   5 -10   2     2713.77     2722.39     90.78 o 
   6 -10   2     1021.26     1039.88     52.34 o 
   7 -10   2       59.67       63.66     21.33 o 
   8 -10   2      651.64      606.01     83.42 o 
   9 -10   2      726.38      400.46    138.49 o 
  -9  -9   2      926.80     1086.90     90.78 o 
  -8  -9   2      441.39      456.90     64.34 o 
  -7  -9   2      166.77      250.53     93.78 o 
  -6  -9   2     1225.37     1383.66    174.74 o 
  -5  -9   2     3132.58     3107.93    106.98 o 
  -4  -9   2      529.61      495.99     44.55 o 
  -3  -9   2     3016.64     2922.91     47.45 o 
  -2  -9   2     2680.28     2581.03     38.99 o 
  -1  -9   2      534.51      603.56     19.79 o 
   0  -9   2      526.70      592.59     40.14 o 
   1  -9   2     4972.12     4845.97     95.22 o 
   2  -9   2     3571.72     3564.67     66.50 o 
   3  -9   2        6.64       14.14     23.70 o 
   4  -9   2     3101.40     3375.01     85.15 o 
   5  -9   2      819.97      800.12     29.99 o 
   6  -9   2      749.22      770.28     25.96 o 
   7  -9   2      538.62      537.84     61.61 o 
   8  -9   2     1408.22     1454.10    109.32 o 
   9  -9   2      540.99      597.29     84.78 o 
  -9  -8   2      889.72      922.79    133.03 o 
  -8  -8   2      161.93      114.50     46.89 o 
  -7  -8   2     1167.56     1056.89     15.61 o 
  -6  -8   2     6967.35     6441.28    207.36 o 
  -5  -8   2      883.32      842.90     29.43 o 
  -4  -8   2      482.28      429.94     11.66 o 
  -3  -8   2     5820.06     5855.29     83.50 o 
  -2  -8   2     4994.54     5228.52     66.35 o 
  -1  -8   2      296.85      281.37     16.72 o 
   0  -8   2     5350.60     4995.96     95.11 o 
   1  -8   2     7733.68     7657.51    109.22 o 
   2  -8   2     1551.11     1605.12     52.69 o 
   3  -8   2      594.33      649.07     24.55 o 
   4  -8   2     3147.72     3112.98     61.88 o 
   5  -8   2     4361.93     4108.51    245.08 o 
   6  -8   2        1.22      -11.72     65.70 o 
   7  -8   2     1855.44     1969.61    112.59 o 
   8  -8   2      673.71      595.11     72.79 o 
   9  -8   2       36.80      101.96     53.98 o 
 -10  -7   2      769.09      769.03     74.42 o 
  -9  -7   2      480.70      474.34     59.43 o 
  -8  -7   2        3.69       -4.52      5.88 o 
  -7  -7   2     1360.77     1294.61     18.28 o 
  -6  -7   2     3553.15     3520.89     83.66 o 
  -5  -7   2      646.96      627.20     27.68 o 
  -4  -7   2     1391.59     1468.96     31.36 o 
  -3  -7   2     7222.86     7223.86     88.56 o 
  -2  -7   2     1865.82     1727.69     25.80 o 
  -1  -7   2     2617.26     2491.91     37.54 o 
   0  -7   2    17283.34    17522.99    295.80 o 
   1  -7   2     6840.82     6561.77     97.05 o 
   2  -7   2       53.56       58.67     15.42 o 
   3  -7   2     2969.46     2791.52     79.66 o 
   4  -7   2     1673.43     1626.76     65.85 o 
   5  -7   2     5740.46     6103.75    203.91 o 
   6  -7   2     1203.38     1339.34     86.42 o 
   7  -7   2     2003.52     2152.81    182.65 o 
   8  -7   2      619.04      728.14     74.15 o 
   9  -7   2       26.21      -10.36     42.80 o 
  10  -7   2      290.93      264.28     52.83 o 
 -10  -6   2      924.27      891.98    118.31 o 
  -9  -6   2      108.72       84.08     13.65 o 
  -8  -6   2      384.15      414.99     15.78 o 
  -7  -6   2     3221.91     3196.73    112.42 o 
  -6  -6   2     2195.18     2270.06     37.72 o 
  -5  -6   2      709.32      730.00     25.32 o 
  -4  -6   2     6044.66     5947.92     62.28 o 
  -3  -6   2     6195.97     6360.50     75.89 o 
  -2  -6   2     4291.47     4806.94     58.07 o 
  -1  -6   2     1432.67     1656.37     30.69 o 
   0  -6   2    10651.15    10054.43    151.77 o 
   1  -6   2     6590.28     6494.23     93.44 o 
   2  -6   2      507.44      429.74     24.64 o 
   3  -6   2     3416.13     3352.53    118.18 o 
   4  -6   2     7323.54     7428.30    151.85 o 
   5  -6   2      632.93      599.20     57.52 o 
   6  -6   2     3704.29     3447.43    140.94 o 
   7  -6   2     2986.73     3125.75    131.13 o 
   8  -6   2       34.44       46.89     74.15 o 
   9  -6   2      302.07      272.97     36.94 o 
  10  -6   2      985.31     1124.36     63.75 o 
 -10  -5   2      621.26      700.61    100.05 o 
  -9  -5   2       74.05       86.95     17.64 o 
  -8  -5   2     1732.65     1667.58     29.78 o 
  -7  -5   2     3585.25     3527.52     50.79 o 
  -6  -5   2       57.51       50.91     10.31 o 
  -5  -5   2     1665.55     1754.88     36.35 o 
  -4  -5   2    11025.26    11253.63    143.48 o 
  -3  -5   2     8420.47     8542.68     94.63 o 
  -2  -5   2       49.02       49.35     11.33 o 
  -1  -5   2     5610.32     5239.44     61.13 o 
   0  -5   2     3960.87     3897.98     75.80 o 
   1  -5   2     1853.02     1833.85     34.30 o 
   2  -5   2      236.40      249.50     31.76 o 
   3  -5   2     6915.38     6300.14    115.75 o 
   4  -5   2     6459.10     6566.97    130.10 o 
   5  -5   2       39.34       77.15     35.17 o 
   6  -5   2     1657.69     1647.66     86.69 o 
   7  -5   2      582.55      577.66     60.25 o 
   8  -5   2       49.12       36.80     67.61 o 
   9  -5   2      861.99      867.38     33.94 o 
  10  -5   2     1099.46     1097.89     59.93 o 
 -10  -4   2      173.76      193.42     32.29 o 
  -9  -4   2      513.67      523.32     35.36 o 
  -8  -4   2     2668.18     2532.96     75.79 o 
  -7  -4   2     1646.62     1699.57     65.70 o 
  -6  -4   2       12.85        2.06     12.95 o 
  -5  -4   2     3661.48     3647.71     64.02 o 
  -4  -4   2     7306.26     7329.69     81.23 o 
  -3  -4   2     2805.86     2747.09     30.79 o 
  -2  -4   2     4157.85     4195.62     48.28 o 
  -1  -4   2     6270.66     6035.89     70.10 o 
   0  -4   2     2364.65     2093.56     34.65 o 
   1  -4   2        5.20       -2.32     24.83 o 
   2  -4   2     4048.59     3666.31     69.24 o 
   3  -4   2     4866.96     4665.97     86.04 o 
   4  -4   2       94.36       54.77     18.46 o 
   5  -4   2     2881.81     2744.64    100.59 o 
   6  -4   2     7479.79     7600.38    234.72 o 
   7  -4   2     3053.87     3003.62    119.95 o 
   8  -4   2      118.82      170.62     45.66 o 
   9  -4   2     1397.59     1286.31     92.69 o 
  10  -4   2      843.01      772.21     29.00 o 
 -10  -3   2        4.48       27.23     15.35 o 
  -9  -3   2     2027.22     1916.35     56.83 o 
  -8  -3   2     2983.87     2933.29     51.36 o 
  -7  -3   2      423.38      425.59     46.57 o 
  -6  -3   2     1318.51     1276.93     30.33 o 
  -5  -3   2     1624.23     1541.92     26.89 o 
  -4  -3   2     5939.73     5878.78     61.01 o 
  -3  -3   2        3.66       -7.03     10.66 o 
  -2  -3   2     9208.99     8847.27     94.63 o 
  -1  -3   2    11891.23    12194.16    154.92 o 
   0  -3   2     3462.34     3340.74     55.31 o 
   1  -3   2       58.36       70.33     20.55 o 
   2  -3   2     9879.50     9657.50    169.62 o 
   3  -3   2     3801.44     3388.16     75.79 o 
   4  -3   2     1663.38     1663.52     67.06 o 
   5  -3   2     4399.36     4153.77    123.49 o 
   6  -3   2     1721.52     1786.96     79.87 o 
   7  -3   2       70.06       50.16     33.53 o 
   8  -3   2     1048.97      898.15     49.54 o 
   9  -3   2     1312.09     1302.36     37.42 o 
  10  -3   2      423.30      489.30     28.46 o 
 -11  -2   2      241.50      176.67     21.02 o 
 -10  -2   2       81.96      106.24     19.77 o 
  -9  -2   2     4162.36     3878.76     79.20 o 
  -8  -2   2     2703.12     2622.84     50.45 o 
  -7  -2   2        2.66       17.54     10.81 o 
  -6  -2   2     1831.26     1821.76     43.94 o 
  -5  -2   2     6321.30     5895.80     81.85 o 
  -4  -2   2     2513.16     2502.90     36.35 o 
  -3  -2   2     1829.62     1770.18     24.06 o 
  -2  -2   2    10965.50    11849.52    133.13 o 
  -1  -2   2     5050.40     5000.55     76.13 o 
   0  -2   2      675.48      653.92     20.41 o 
   1  -2   2       85.94       63.00     25.06 o 
   2  -2   2    15725.48    15873.54    293.48 o 
   3  -2   2       94.74      139.42     26.03 o 
   4  -2   2     4806.92     4717.65     84.31 o 
   5  -2   2     7410.18     7050.53    186.47 o 
   6  -2   2     2419.77     2401.70     87.78 o 
   7  -2   2       45.69       19.08     28.90 o 
   8  -2   2     2687.45     2605.96     64.33 o 
   9  -2   2     1078.36     1040.83     30.27 o 
  10  -2   2      105.83       91.07     23.66 o 
 -11  -1   2       12.74       32.95     14.92 o 
 -10  -1   2      478.90      498.71     22.34 o 
  -9  -1   2     2125.74     2039.54     46.25 o 
  -8  -1   2     1166.82     1065.22     27.49 o 
  -7  -1   2      263.46      318.81     43.59 o 
  -6  -1   2     4350.63     4159.14     71.11 o 
  -5  -1   2     4504.13     4640.77    135.35 o 
  -4  -1   2        4.45       18.21     10.46 o 
  -3  -1   2     4176.12     4176.79     45.83 o 
  -2  -1   2     8583.04     8780.17    252.14 o 
  -1  -1   2    27780.94    33515.46   1446.20 o 
   0  -1   2     2874.45     3260.06    114.77 o 
   1  -1   2      517.26      561.98     20.81 o 
   2  -1   2     1553.24     1449.54     33.73 o 
   3  -1   2      178.55      194.22     19.86 o 
   4  -1   2    10210.27    10288.73    178.98 o 
   5  -1   2     7889.21     7895.62    202.82 o 
   6  -1   2      472.66      412.19     38.98 o 
   7  -1   2     2611.24     2564.19     62.20 o 
   8  -1   2     3560.52     3543.26     85.93 o 
   9  -1   2      791.86      852.20     64.13 o 
  10  -1   2        1.54       -7.59     16.29 o 
 -11   0   2        9.76       66.14     68.43 o 
 -10   0   2     1627.03     1525.94     40.76 o 
  -9   0   2      763.11      695.51     41.17 o 
  -8   0   2      158.07      204.59     34.99 o 
  -7   0   2     1559.88     1567.92     35.88 o 
  -6   0   2     3313.14     3101.08     65.97 o 
  -5   0   2     5017.68     5136.94     77.90 o 
  -4   0   2     1288.65     1110.24     28.41 o 
  -3   0   2     1427.19     1326.23     34.98 o 
  -2   0   2     4714.28     5442.72    120.99 o 
  -1   0   2    14136.88    16736.95    846.86 o 
   1   0   2    57687.11    64563.97   1902.82 o 
   2   0   2     4090.63     3981.54     70.49 o 
   3   0   2     2805.13     2624.93     42.98 o 
   4   0   2    10382.68    10086.26    180.09 o 
   5   0   2     3272.36     3192.54     86.96 o 
   6   0   2      178.67      158.01     18.04 o 
   7   0   2     2486.59     2413.80     63.06 o 
   8   0   2     3369.71     3561.28     58.64 o 
   9   0   2      804.33      832.86     29.22 o 
  10   0   2      477.22      511.96     28.95 o 
 -11   1   2      297.86      262.18     39.44 o 
 -10   1   2     1464.54     1446.35     57.22 o 
  -9   1   2      500.07      560.85     30.40 o 
  -8   1   2      128.46      148.22     15.53 o 
  -7   1   2     2765.25     2653.01     62.73 o 
  -6   1   2     3997.87     3783.56    123.63 o 
  -5   1   2       64.79       75.53     12.95 o 
  -4   1   2     2837.07     2635.33     43.82 o 
  -3   1   2      439.46      363.95     15.78 o 
  -2   1   2       26.42       60.18      7.97 o 
  -1   1   2       70.55       99.78     11.08 o 
   0   1   2      553.24      594.43     12.09 o 
   1   1   2    22339.09    24635.58    444.65 o 
   2   1   2        8.32        6.78      7.90 o 
   3   1   2     1088.73      982.06     59.84 o 
   4   1   2    11913.59    12274.02    285.42 o 
   5   1   2     1697.04     1718.19     35.67 o 
   6   1   2     2536.23     2586.04     52.30 o 
   7   1   2     4551.72     4571.73     72.44 o 
   8   1   2     1314.63     1510.37     49.88 o 
   9   1   2      117.66      121.87     17.44 o 
  10   1   2      970.68      926.59     55.03 o 
 -11   2   2      740.21      633.09     43.78 o 
 -10   2   2      851.24      817.59     55.32 o 
  -9   2   2      327.02      327.21     16.78 o 
  -8   2   2     1618.19     1518.78     56.59 o 
  -7   2   2     4602.51     4568.60     74.29 o 
  -6   2   2     1219.38     1229.26     65.62 o 
  -5   2   2      251.77      232.06     14.40 o 
  -4   2   2     7352.07     7562.81    100.85 o 
  -3   2   2     7817.20     7825.01    181.83 o 
  -2   2   2     2930.69     3539.30     89.14 o 
  -1   2   2     7981.24     8203.72    118.37 o 
   0   2   2    24709.02    26238.13    488.05 o 
   1   2   2     4617.83     4608.87     54.84 o 
   2   2   2     3784.92     3797.77     47.13 o 
   3   2   2     9482.78     9737.15    238.26 o 
   4   2   2    10855.81    10728.85    184.15 o 
   5   2   2      323.71      321.51     34.49 o 
   6   2   2     4286.80     4232.99    105.18 o 
   7   2   2     1142.81     1285.59     36.06 o 
   8   2   2      446.12      481.39     41.31 o 
   9   2   2      318.68      364.06     25.84 o 
  10   2   2     1307.03     1253.85     35.73 o 
 -11   3   2      763.03      794.35     51.23 o 
 -10   3   2      742.40      828.90     80.01 o 
  -9   3   2        9.81       23.45     15.07 o 
  -8   3   2     2159.91     2136.39     42.72 o 
  -7   3   2      847.60      821.51     18.09 o 
  -6   3   2        7.10       28.20     10.04 o 
  -5   3   2     1854.44     2027.30     24.49 o 
  -4   3   2    10365.09    10689.33    265.52 o 
  -3   3   2      721.91      676.89     58.61 o 
  -2   3   2    18041.24    19723.37    505.56 o 
  -1   3   2     9855.92    10496.69    151.91 o 
   0   3   2    13293.20    13701.48    187.69 o 
   1   3   2       92.35      114.27      5.66 o 
   2   3   2    12523.72    13060.07    188.56 o 
   3   3   2     9452.81     9572.50    157.06 o 
   4   3   2     4058.84     4218.53     67.38 o 
   5   3   2      422.90      402.46     12.97 o 
   6   3   2     3741.51     3760.47     55.37 o 
   7   3   2     2788.59     2742.11     51.71 o 
   8   3   2       29.98       26.93     17.06 o 
   9   3   2      628.42      689.37     24.46 o 
  10   3   2      881.52      875.68     43.66 o 
 -10   4   2      268.87      298.47     38.46 o 
  -9   4   2      487.95      438.36     53.59 o 
  -8   4   2     5138.13     4855.32    156.88 o 
  -7   4   2      666.44      674.64     15.97 o 
  -6   4   2      890.36      955.07     26.37 o 
  -5   4   2     3999.29     3774.44    119.81 o 
  -4   4   2    19111.90    20386.91    591.29 o 
  -3   4   2    10405.25    11171.85    278.34 o 
  -2   4   2    11713.97    12779.61    202.60 o 
  -1   4   2     9720.58     9259.17    147.94 o 
   0   4   2     7409.48     7535.63    116.59 o 
   1   4   2     4342.09     4490.15     54.98 o 
   2   4   2     8297.72     8611.50    258.43 o 
   3   4   2    17874.06    19632.96    296.71 o 
   4   4   2        6.71        6.85      5.52 o 
   5   4   2     3940.81     3999.76     46.41 o 
   6   4   2     4095.53     3970.64     71.37 o 
   7   4   2       12.58        7.43      8.20 o 
   8   4   2      416.72      389.64     20.84 o 
   9   4   2     1114.12     1101.03     27.96 o 
 -10   5   2        6.94        5.21     33.93 o 
  -9   5   2     1356.65     1375.73     62.50 o 
  -8   5   2     2308.33     2417.59     94.45 o 
  -7   5   2      528.64      594.81     73.47 o 
  -6   5   2     1685.07     1614.87     68.56 o 
  -5   5   2     4908.97     5001.19    105.56 o 
  -4   5   2    10893.80    10770.70    203.52 o 
  -3   5   2       22.64      -12.54     20.45 o 
  -2   5   2    28184.69    30601.98    537.80 o 
  -1   5   2     4577.25     4777.17     57.63 o 
   0   5   2     2631.91     2691.20     50.38 o 
   1   5   2      524.19      466.03     14.59 o 
   2   5   2    22454.62    23200.79    682.07 o 
   3   5   2     4234.87     4390.12    167.11 o 
   4   5   2      253.64      289.79     35.17 o 
   5   5   2     2667.86     2609.48     49.01 o 
   6   5   2     3380.71     3322.36     47.18 o 
   7   5   2        1.60       -1.82      8.52 o 
   8   5   2      874.45      839.76     30.61 o 
   9   5   2      986.85     1109.80     74.15 o 
 -10   6   2      197.52      156.64     78.24 o 
  -9   6   2     1534.90     1558.75     69.39 o 
  -8   6   2      906.06      892.12     51.64 o 
  -7   6   2      216.89      228.09     32.38 o 
  -6   6   2     1422.36     1569.98     71.94 o 
  -5   6   2     6004.02     5802.20    124.57 o 
  -4   6   2     5435.95     5823.13    131.43 o 
  -3   6   2     3471.70     3465.28     44.52 o 
  -2   6   2     8509.21     8726.41     96.52 o 
  -1   6   2     7814.89     7749.51     90.74 o 
   0   6   2        2.01       29.82      9.55 o 
   1   6   2     3472.76     3164.11     31.65 o 
   2   6   2    20552.50    22783.43    790.30 o 
   3   6   2      207.05      299.60     61.06 o 
   4   6   2     4211.94     3901.60    184.56 o 
   5   6   2     6452.10     6602.90    199.28 o 
   6   6   2     3199.65     3349.02    126.49 o 
   7   6   2      120.64      103.15      8.26 o 
   8   6   2     1792.69     1828.13     95.41 o 
   9   6   2      653.41      632.18     64.88 o 
 -10   7   2      582.74      623.67     56.92 o 
  -9   7   2      837.12      918.32     83.42 o 
  -8   7   2      191.66      223.99     36.42 o 
  -7   7   2      337.10      375.79     53.30 o 
  -6   7   2     1139.35     1213.81     52.43 o 
  -5   7   2     4536.96     4767.85    109.64 o 
  -4   7   2      317.16      317.55     22.82 o 
  -3   7   2     5271.08     5338.72     66.76 o 
  -2   7   2    10132.84     9756.14    110.03 o 
  -1   7   2     2586.95     2660.31     33.13 o 
   0   7   2      144.85      129.71      8.23 o 
   1   7   2     9237.18     9333.45    106.24 o 
   2   7   2     8118.47     8062.13     83.58 o 
   3   7   2       56.12      -21.54     27.26 o 
   4   7   2     2717.26     2767.81    103.86 o 
   5   7   2      698.21      636.00     56.70 o 
   6   7   2        7.82       18.26     58.61 o 
   7   7   2      347.40      348.94     52.34 o 
   8   7   2     1845.09     1794.87     99.78 o 
 -10   8   2     1129.86     1208.58     84.78 o 
  -9   8   2      914.73      980.05     74.88 o 
  -8   8   2        1.24        0.47     31.76 o 
  -7   8   2      960.71      910.41     63.00 o 
  -6   8   2     2738.00     2890.85     85.01 o 
  -5   8   2     1440.20     1415.43     54.93 o 
  -4   8   2     1249.73     1199.49     31.36 o 
  -3   8   2     1882.48     1802.62     30.14 o 
  -2   8   2     2864.26     2876.68     40.16 o 
  -1   8   2      298.58      298.67     12.60 o 
   0   8   2     2174.55     1915.49     36.24 o 
   1   8   2     6133.50     6063.97     63.34 o 
   2   8   2      979.53      990.80     36.85 o 
   3   8   2     1234.36     1389.22     71.15 o 
   4   8   2     4108.23     4109.06    140.67 o 
   5   8   2     1238.10     1113.89     73.33 o 
   6   8   2       34.83       55.61     38.44 o 
   7   8   2     1619.77     1626.67     96.78 o 
   8   8   2     1099.82      918.97     78.78 o 
  -9   9   2      187.82      163.37     63.93 o 
  -8   9   2      335.29      330.30     43.12 o 
  -7   9   2     1129.12     1192.29     74.15 o 
  -6   9   2     2000.54     1945.79    114.57 o 
  -5   9   2        9.79        9.00     22.12 o 
  -4   9   2     2422.67     2407.98     45.62 o 
  -3   9   2     4680.09     4686.64     66.27 o 
  -2   9   2     1568.47     1508.35     24.87 o 
  -1   9   2      403.80      377.45     13.81 o 
   0   9   2     4131.29     4061.11     76.41 o 
   1   9   2     1862.63     1837.39     42.65 o 
   2   9   2       14.52       29.78      5.52 o 
   3   9   2     2489.29     2326.73    157.84 o 
   4   9   2     3042.40     3153.83    196.82 o 
   5   9   2       41.45        6.54     59.43 o 
   6   9   2     1096.18     1169.23    137.12 o 
   7   9   2     1104.61     1163.77     86.69 o 
   8   9   2      879.29     1032.65     87.24 o 
  -9  10   2       41.58       42.20     37.49 o 
  -8  10   2      999.58     1064.21     65.35 o 
  -7  10   2      923.35      937.96     56.19 o 
  -6  10   2     1115.14     1236.11     72.86 o 
  -5  10   2      458.43      459.20     36.94 o 
  -4  10   2     2554.05     2548.00     54.32 o 
  -3  10   2     2165.83     2264.04     45.98 o 
  -2  10   2      375.24      410.63     15.41 o 
  -1  10   2     5044.41     5025.14     78.30 o 
   0  10   2     5708.36     5537.58     66.83 o 
   1  10   2      413.36      385.13     10.99 o 
   2  10   2     1036.21      990.80     15.97 o 
   3  10   2     3587.16     3671.52    138.21 o 
   4  10   2     1746.05     1663.20     90.78 o 
   5  10   2       13.52       54.52     40.89 o 
   6  10   2     1333.68     1401.76     95.14 o 
   7  10   2      738.29      919.79     83.42 o 
   8  10   2       95.78      146.12    100.32 o 
  -8  11   2     1071.21     1213.53    127.58 o 
  -7  11   2     1162.15     1159.27    156.89 o 
  -6  11   2      159.21      236.60     63.68 o 
  -5  11   2     1215.20     1177.77     79.06 o 
  -4  11   2     4139.43     4077.39     86.75 o 
  -3  11   2     1365.78     1412.54     58.70 o 
  -2  11   2      202.76      241.51     26.52 o 
  -1  11   2     1638.69     1653.41     38.24 o 
   0  11   2     3169.09     3157.63     54.87 o 
   1  11   2      135.54      127.01     10.21 o 
   2  11   2     1865.74     1882.02     21.43 o 
   3  11   2     3238.41     3308.40    131.13 o 
   4  11   2      776.86      716.15    118.31 o 
   6  11   2     1220.51     1175.50    159.20 o 
   7  11   2      461.17      546.86     77.97 o 
   8  11   2       85.05      128.40     60.25 o 
  -8  12   2      699.55      798.51     79.05 o 
  -7  12   2     1172.35     1262.92    118.99 o 
  -6  12   2       96.13      112.97     52.89 o 
  -5  12   2     1723.25     1840.60     82.17 o 
  -4  12   2     3274.93     3316.65    103.31 o 
  -3  12   2      202.87      182.99     37.70 o 
  -2  12   2     1652.17     1722.87     63.54 o 
  -1  12   2     3457.29     3521.66     49.24 o 
   0  12   2     1312.63     1396.67     30.14 o 
   1  12   2      426.59      437.61     29.32 o 
   2  12   2     3718.50     3491.05     36.74 o 
   3  12   2     1322.68     1369.32     85.05 o 
   4  12   2      141.61      214.00     53.16 o 
   5  12   2      793.89      764.67     80.97 o 
   6  12   2      797.88     1036.47     92.69 o 
   7  12   2      342.28      354.39     73.33 o 
  -7  13   2      179.09      178.85    115.72 o 
  -6  13   2      255.68      266.93     47.66 o 
  -5  13   2     1152.79     1291.22     74.83 o 
  -4  13   2      546.02      649.16     75.65 o 
  -3  13   2      108.91      127.75     15.50 o 
  -2  13   2     1805.68     1916.69     49.87 o 
  -1  13   2     1600.27     1694.02     33.82 o 
   0  13   2      230.12      274.48     36.55 o 
   1  13   2      793.77      788.27     22.21 o 
   2  13   2     1960.61     1888.77     69.30 o 
   3  13   2      278.55      291.69     55.34 o 
   4  13   2      125.48       83.96     49.34 o 
   5  13   2     1163.33     1267.09    169.02 o 
   6  13   2     1215.65     1723.99    211.27 o 
  -7  14   2       46.26        3.84     50.84 o 
  -6  14   2      869.62      882.51     65.56 o 
  -5  14   2     1146.45     1234.66     59.10 o 
  -4  14   2      447.71      430.47     36.39 o 
  -3  14   2      432.91      448.19     74.56 o 
  -2  14   2     2290.16     2267.95     60.25 o 
  -1  14   2      892.10      860.88     33.03 o 
   0  14   2       29.06       31.34     13.63 o 
   1  14   2     1480.29     1437.58     38.47 o 
   2  14   2      706.11      767.67     69.24 o 
   3  14   2        0.90      -56.98     76.33 o 
   4  14   2      415.81      315.41     65.97 o 
   5  14   2      710.00      812.38     91.87 o 
  -6  15   2      417.22      376.36     62.43 o 
  -5  15   2      416.22      536.94     54.68 o 
  -4  15   2       59.48       88.55     33.79 o 
  -3  15   2     1290.29     1344.98     48.98 o 
  -2  15   2     1197.00     1110.66     64.21 o 
  -1  15   2       87.75       71.02     21.81 o 
   0  15   2      275.82      272.94     16.52 o 
   1  15   2      781.64      794.31     56.24 o 
   2  15   2      348.03      407.83     58.07 o 
   3  15   2       54.82       -6.00     40.89 o 
   4  15   2      673.83      741.77     87.24 o 
  -4  16   2      256.22      241.40     44.44 o 
  -3  16   2      908.89      934.82     52.46 o 
  -2  16   2      705.63      698.50     33.72 o 
  -1  16   2      286.33      303.03     34.35 o 
   0  16   2     1229.03     1178.07     40.74 o 
   1  16   2      686.39      771.76    118.31 o 
   2  16   2       17.63       47.98     44.16 o 
   3  16   2      185.99      188.37    101.14 o 
  -2  17   2      185.05      162.68     29.64 o 
  -1  17   2      407.04      473.39     25.90 o 
   0  17   2      914.08       57.52     41.16 o 
   1  17   2      504.43      570.85     68.70 o 
  -2 -17   3       34.11       96.23     86.14 o 
  -1 -17   3      184.72      191.84     27.94 o 
   0 -17   3      820.61      734.03    111.91 o 
   1 -17   3      386.11      387.76     45.39 o 
   2 -17   3       80.19       83.57     29.31 o 
   3 -17   3      925.25      868.79     51.93 o 
  -4 -16   3      864.42     1019.02     95.41 o 
  -3 -16   3      515.76      537.59    123.22 o 
  -2 -16   3        2.59       13.36     39.80 o 
  -1 -16   3      480.71      402.28    109.18 o 
   0 -16   3      723.19      741.00     37.27 o 
   1 -16   3       16.81       57.84     29.69 o 
   2 -16   3      541.73      626.07     51.25 o 
   3 -16   3     1227.09     1203.76     65.02 o 
   4 -16   3      187.90      127.29     39.94 o 
  -5 -15   3      570.65      680.23     80.73 o 
  -4 -15   3      897.76      863.52    230.08 o 
  -3 -15   3      294.63      355.76     60.25 o 
  -2 -15   3      281.52      361.43     43.75 o 
  -1 -15   3     2085.69     2065.94    129.08 o 
   0 -15   3      310.49      305.74     47.15 o 
   1 -15   3       27.86       30.35     21.11 o 
   2 -15   3     1910.05     1940.91     60.86 o 
   3 -15   3     1357.93     1347.52     65.04 o 
   4 -15   3      103.21      111.29     30.40 o 
   5 -15   3      309.98      353.87     35.17 o 
  -6 -14   3      236.27      218.16     48.56 o 
  -5 -14   3     1091.01     1196.32     75.65 o 
  -4 -14   3      682.80      665.40     68.68 o 
  -3 -14   3        5.75       14.32     10.18 o 
  -2 -14   3     1149.45     1208.74     49.53 o 
  -1 -14   3     2658.56     2747.18     73.09 o 
   0 -14   3      309.56      387.18     28.93 o 
   1 -14   3      123.75      126.59     42.00 o 
   2 -14   3     1799.94     1816.24     67.64 o 
   3 -14   3      978.29     1006.92     43.07 o 
   4 -14   3       15.24      -35.39     35.39 o 
   5 -14   3      921.70      908.40     54.52 o 
   6 -14   3      804.43      933.15     92.96 o 
  -7 -13   3      298.44      336.13    135.49 o 
  -6 -13   3      539.74      583.19     66.92 o 
  -5 -13   3     1228.77     1471.24     87.31 o 
  -4 -13   3      349.66      295.49     46.46 o 
  -3 -13   3      491.65      509.52     76.21 o 
  -2 -13   3     2390.80     2292.30     39.73 o 
  -1 -13   3     1954.07     2039.40     45.22 o 
   0 -13   3      255.15      238.21     25.20 o 
   1 -13   3     1133.38     1095.73     33.98 o 
   2 -13   3     1128.07     1187.69     86.69 o 
   3 -13   3      240.86      281.52     57.79 o 
   4 -13   3      621.05      616.99     46.84 o 
   5 -13   3     1572.48     1571.61     99.78 o 
   6 -13   3      594.30      658.05     73.20 o 
   7 -13   3        9.04       70.06    101.41 o 
  -7 -12   3       46.58       56.16     53.16 o 
  -6 -12   3      841.99      800.76     72.26 o 
  -5 -12   3     1317.45     1268.75     95.14 o 
  -4 -12   3       71.63       46.08     10.03 o 
  -3 -12   3     1260.45     1296.98     41.94 o 
  -2 -12   3     3325.46     3509.55     52.23 o 
  -1 -12   3      673.00      761.00     24.58 o 
   0 -12   3       31.19       90.14     18.59 o 
   1 -12   3     1496.59     1503.39     48.82 o 
   2 -12   3     1244.46     1233.16     49.25 o 
   3 -12   3       13.45       35.13     27.67 o 
   4 -12   3     1014.71     1074.74     54.07 o 
   5 -12   3      781.05      810.37     49.75 o 
   6 -12   3      357.01      424.55     27.01 o 
   7 -12   3       59.49       71.70     54.52 o 
   8 -12   3      701.03      520.96    152.66 o 
  -8 -11   3       41.48       21.54     47.43 o 
  -7 -11   3      523.47      531.80     50.84 o 
  -6 -11   3     1317.19     1265.94     80.55 o 
  -5 -11   3      932.52     1066.60     72.38 o 
  -4 -11   3      138.66      137.70     10.63 o 
  -3 -11   3     2462.40     2451.61     41.68 o 
  -2 -11   3     1436.84     1402.97     30.10 o 
  -1 -11   3        3.80       15.06     11.90 o 
   0 -11   3     2025.90     1996.83     47.84 o 
   1 -11   3     4143.38     4216.27    138.08 o 
   2 -11   3     1195.63     1256.88     45.14 o 
   3 -11   3      370.69      358.59     40.90 o 
   4 -11   3     2615.61     2600.23     95.66 o 
   5 -11   3     1553.47     1451.93     44.56 o 
   6 -11   3       88.18       94.83     28.49 o 
   7 -11   3      585.50      598.76     27.53 o 
   8 -11   3      746.26      769.85     94.60 o 
  -8 -10   3      107.70      176.11     96.78 o 
  -7 -10   3     1346.00     1403.93    146.80 o 
  -6 -10   3     1645.21     1860.99    131.26 o 
  -5 -10   3      305.42      276.84      9.10 o 
  -4 -10   3     1637.39     1532.10     42.88 o 
  -3 -10   3     3514.92     3464.87     49.94 o 
  -2 -10   3       68.18       45.07     15.66 o 
  -1 -10   3      609.79      598.61     31.35 o 
   0 -10   3     3097.84     3086.69     75.58 o 
   1 -10   3     2717.46     2652.96     56.63 o 
   2 -10   3      250.02      309.66     21.88 o 
   3 -10   3      761.78      718.43     28.34 o 
   4 -10   3      570.49      686.20     41.90 o 
   5 -10   3        8.26       55.34     66.24 o 
   6 -10   3      701.50      775.93     50.71 o 
   7 -10   3     1373.02     1318.11    151.16 o 
   8 -10   3      775.89      896.34     93.51 o 
   9 -10   3       17.74      -58.07     58.07 o 
  -9  -9   3       43.82       92.69     84.78 o 
  -8  -9   3      542.10      581.75     67.88 o 
  -7  -9   3     2034.29     1727.83     81.56 o 
  -6  -9   3     1708.34     1573.60     40.78 o 
  -5  -9   3      462.56      470.52     23.88 o 
  -4  -9   3     6117.16     6268.62     71.54 o 
  -3  -9   3     1965.12     1923.99     29.67 o 
  -2  -9   3       95.54       91.47     10.62 o 
  -1  -9   3     3049.59     3147.05     49.02 o 
   0  -9   3     6348.14     5932.12     89.59 o 
   1  -9   3     1709.74     1669.07     38.31 o 
   2  -9   3     1304.91     1248.31     37.93 o 
   3  -9   3     2796.89     2833.16     54.75 o 
   4  -9   3     2111.67     2072.11     46.30 o 
   5  -9   3       21.15       24.48     38.85 o 
   6  -9   3      494.21      471.34    109.86 o 
   7  -9   3     1573.51     1729.71    108.50 o 
   8  -9   3      275.60      306.69     67.06 o 
   9  -9   3      126.80       64.34     55.61 o 
  -9  -8   3        2.09      -29.44     40.07 o 
  -8  -8   3     1018.22      990.94     76.88 o 
  -7  -8   3     2586.42     2405.83     87.46 o 
  -6  -8   3      191.64      178.13     16.24 o 
  -5  -8   3     2532.45     2468.96     35.27 o 
  -4  -8   3     5593.27     5595.36     75.79 o 
  -3  -8   3     2520.55     2432.17     45.56 o 
  -2  -8   3      164.67      179.50     20.11 o 
  -1  -8   3     4460.05     4151.14     62.92 o 
   0  -8   3     6860.27     6762.65     96.62 o 
   1  -8   3       48.19       68.38     14.06 o 
   2  -8   3     7171.78     7413.33    113.60 o 
   3  -8   3     3601.81     3455.15     85.42 o 
   4  -8   3      813.73      741.96     42.66 o 
   5  -8   3      614.77      582.57    112.59 o 
   6  -8   3     2548.46     2229.14    187.01 o 
   7  -8   3     1099.92     1078.45    149.12 o 
   8  -8   3       42.22       42.53     47.98 o 
   9  -8   3      281.96      257.62     65.97 o 
 -10  -7   3      166.35       75.79     75.24 o 
  -9  -7   3       56.78       22.35     36.26 o 
  -8  -7   3     1726.53     1688.48     30.42 o 
  -7  -7   3     1759.26     1779.06    102.16 o 
  -6  -7   3        1.05       -0.15     13.10 o 
  -5  -7   3     9195.18     9179.42    110.56 o 
  -4  -7   3     2589.27     2558.76     30.62 o 
  -3  -7   3     1676.33     1659.12     31.00 o 
  -2  -7   3     2004.58     1883.48     26.27 o 
  -1  -7   3     5989.41     6088.50     95.66 o 
   0  -7   3     5736.84     5494.45     82.39 o 
   1  -7   3      950.99      992.47     25.30 o 
   2  -7   3    12062.98    11879.77    228.52 o 
   3  -7   3     5248.43     5277.26    129.98 o 
   4  -7   3       61.33       35.31     28.65 o 
   5  -7   3       40.09       79.23     27.69 o 
   6  -7   3     5633.85     5610.87    202.82 o 
   7  -7   3      298.33      271.79     55.34 o 
   8  -7   3      195.87      150.48     92.41 o 
   9  -7   3     1104.92     1132.15     95.41 o 
  10  -7   3      529.46      749.13     86.96 o 
 -10  -6   3        7.01      -35.98     35.98 o 
  -9  -6   3      356.48      424.62     42.77 o 
  -8  -6   3     2412.62     2375.84     89.82 o 
  -7  -6   3     1781.68     1711.65     39.11 o 
  -6  -6   3     1402.29     1313.29     29.50 o 
  -5  -6   3     4274.25     4364.59     54.31 o 
  -4  -6   3     4515.47     4487.77     54.76 o 
  -3  -6   3      453.10      451.91     18.78 o 
  -2  -6   3     3669.00     3700.14     44.63 o 
  -1  -6   3     3213.15     2981.50     41.15 o 
   0  -6   3      261.86      253.28     16.33 o 
   1  -6   3     3543.82     3578.48     68.48 o 
   2  -6   3     7425.82     7177.50    130.88 o 
   3  -6   3     2355.53     2197.09     97.59 o 
   4  -6   3        9.23       13.57     25.83 o 
   5  -6   3     2694.99     2691.71     77.42 o 
   6  -6   3     3801.81     3811.37    150.75 o 
   7  -6   3        7.23       13.63     36.80 o 
   8  -6   3      788.30      759.22    122.95 o 
   9  -6   3     1360.32     1260.01     93.23 o 
  10  -6   3      364.46      200.20    158.66 o 
 -10  -5   3      112.71      129.52     19.66 o 
  -9  -5   3     1106.73     1125.21     54.90 o 
  -8  -5   3     2384.03     2317.29     83.68 o 
  -7  -5   3       21.68       12.95     28.49 o 
  -6  -5   3     3215.62     3180.30     51.66 o 
  -5  -5   3     1693.17     1767.46     29.29 o 
  -4  -5   3     2226.18     2305.46     42.50 o 
  -3  -5   3     1538.96     1590.42     26.80 o 
  -2  -5   3    18812.66    19050.79    261.57 o 
  -1  -5   3     7424.86     7221.94     92.18 o 
   0  -5   3       79.27       99.54     12.12 o 
   1  -5   3     3735.09     3490.20     64.07 o 
   2  -5   3     8153.56     7691.18    187.56 o 
   3  -5   3      700.79      782.49     44.16 o 
   4  -5   3      915.37      888.14     38.53 o 
   5  -5   3     5377.23     5235.95    117.42 o 
   6  -5   3      787.13      718.33     62.43 o 
   7  -5   3       24.55       -4.09     32.71 o 
   8  -5   3     1094.37     1337.97    139.58 o 
   9  -5   3     1221.20     1155.50     55.48 o 
  10  -5   3      111.97       76.31     64.61 o 
 -10  -4   3      447.73      490.04     33.71 o 
  -9  -4   3     1506.22     1430.39     42.09 o 
  -8  -4   3      838.06      776.28     27.71 o 
  -7  -4   3      889.44      840.82     36.05 o 
  -6  -4   3     4771.65     4758.11     75.89 o 
  -5  -4   3      943.15      938.45     17.77 o 
  -4  -4   3       27.41       10.52      6.96 o 
  -3  -4   3     6447.11     6598.61     78.36 o 
  -2  -4   3     9612.17     9598.15    109.01 o 
  -1  -4   3      516.84      523.32     19.18 o 
   0  -4   3     1534.77     1420.77     39.53 o 
   1  -4   3      873.97      814.83     35.80 o 
   2  -4   3     2848.36     2740.75     92.14 o 
   3  -4   3      571.94      595.01     65.29 o 
   4  -4   3     9855.13     9791.07    186.50 o 
   5  -4   3     6641.03     6163.47    129.12 o 
   6  -4   3       87.14       42.53     33.80 o 
   7  -4   3      196.24      236.08     44.98 o 
   8  -4   3     1734.91     1518.44    137.40 o 
   9  -4   3      411.66      439.09     36.40 o 
  10  -4   3       32.02       31.43     26.74 o 
 -10  -3   3     1563.71     1545.32     46.73 o 
  -9  -3   3     2628.51     2435.26     44.68 o 
  -8  -3   3      142.54      106.54     14.66 o 
  -7  -3   3     1958.86     1957.11     43.34 o 
  -6  -3   3     5796.88     5803.08     82.87 o 
  -5  -3   3     2101.47     2018.89     27.50 o 
  -4  -3   3     1398.35     1344.18     20.92 o 
  -3  -3   3    13533.03    13613.29    168.44 o 
  -2  -3   3     4252.52     4565.38     55.27 o 
  -1  -3   3     1465.29     1505.81     28.71 o 
   0  -3   3     6667.67     6688.87    112.76 o 
   1  -3   3       84.08      110.40     18.69 o 
   2  -3   3     9527.34     9615.79    184.56 o 
   3  -3   3     3725.85     3653.92    164.11 o 
   4  -3   3    10752.87    10878.77    294.56 o 
   5  -3   3      558.18      578.24     31.85 o 
   6  -3   3     1316.77     1403.94     71.15 o 
   7  -3   3     1819.26     1796.50     83.96 o 
   8  -3   3     2962.72     2697.48    171.20 o 
   9  -3   3      216.55      215.46     22.06 o 
  10  -3   3      461.76      528.78     38.97 o 
 -11  -2   3      274.11      302.96     22.97 o 
 -10  -2   3     1099.10     1083.83     48.62 o 
  -9  -2   3      914.86      869.29     40.91 o 
  -8  -2   3      722.17      653.96     45.68 o 
  -7  -2   3     2453.40     2306.40     68.29 o 
  -6  -2   3     6497.30     6534.93    112.61 o 
  -5  -2   3      515.83      593.94     17.11 o 
  -4  -2   3     5639.05     5543.15     72.87 o 
  -3  -2   3     3734.86     3641.43     60.87 o 
  -2  -2   3     5315.38     5680.65     76.71 o 
  -1  -2   3    12716.75    13420.50    233.03 o 
   0  -2   3    19732.65    20821.96    404.89 o 
   1  -2   3     2190.46     2228.89     59.52 o 
   2  -2   3      190.94      190.69     35.22 o 
   3  -2   3     3542.26     3490.26     85.33 o 
   4  -2   3    12823.64    12679.66    289.05 o 
   5  -2   3      731.26      711.74     70.88 o 
   6  -2   3      270.80      444.90     43.35 o 
   7  -2   3     3676.27     3471.97    184.28 o 
   8  -2   3     1240.77     1317.65    149.53 o 
   9  -2   3        1.08       13.03     20.04 o 
  10  -2   3      971.08      951.84     52.36 o 
 -11  -1   3      696.71      734.37     46.04 o 
 -10  -1   3     1513.07     1433.33     41.05 o 
  -9  -1   3      213.27      163.87     18.34 o 
  -8  -1   3     1241.03     1218.71     33.02 o 
  -7  -1   3     3568.99     3516.76     78.78 o 
  -6  -1   3     2859.55     2744.30     89.83 o 
  -5  -1   3       70.20       40.84     12.79 o 
  -4  -1   3    11609.00    11901.36    364.79 o 
  -3  -1   3     2204.22     1977.77     76.77 o 
  -2  -1   3       73.18      126.25     12.73 o 
  -1  -1   3     8839.66    10262.21    189.46 o 
   0  -1   3    48246.86    55263.81   1509.75 o 
   1  -1   3     5516.41     5569.01     92.19 o 
   2  -1   3     3562.64     3567.90     63.79 o 
   3  -1   3    18989.53    18764.96    380.05 o 
   4  -1   3    11730.04    11596.10    228.85 o 
   5  -1   3       64.07       72.01     26.17 o 
   6  -1   3     3377.08     3488.34    112.76 o 
   7  -1   3     3953.43     3663.61    116.95 o 
   8  -1   3      522.32      582.68    157.57 o 
   9  -1   3      377.83      392.40     21.56 o 
  10  -1   3     1512.54     1470.54    135.35 o 
 -11   0   3      857.50      958.03     61.88 o 
 -10   0   3     1299.12     1269.79     45.44 o 
  -9   0   3      152.81      191.51     40.38 o 
  -8   0   3     1444.97     1498.37     42.43 o 
  -7   0   3     1475.50     1393.61     56.84 o 
  -6   0   3     1836.81     1878.30     77.01 o 
  -5   0   3     4296.82     4233.86    128.94 o 
  -4   0   3    12852.21    13048.40    162.71 o 
  -3   0   3     1239.97     1226.30     54.32 o 
  -2   0   3      307.26      364.89     18.22 o 
  -1   0   3      429.97      433.30     45.39 o 
   0   0   3    15087.72    16935.15    308.57 o 
   1   0   3     2630.90     2783.31     48.05 o 
   2   0   3     4348.22     4158.07     77.91 o 
   3   0   3     3238.63     3028.08    263.61 o 
   4   0   3     2403.10     2377.23     83.15 o 
   5   0   3      240.78      206.03     17.60 o 
   6   0   3     5389.68     5650.40    150.48 o 
   7   0   3     3237.96     3278.03    127.85 o 
   8   0   3      187.42      174.44     23.31 o 
   9   0   3     1494.33     1414.46     38.35 o 
  10   0   3     1239.94     1166.03     41.85 o 
 -11   1   3      836.65      892.44     46.57 o 
 -10   1   3      340.57      348.93     20.30 o 
  -9   1   3      655.81      673.73     28.42 o 
  -8   1   3     1550.49     1516.25     64.51 o 
  -7   1   3     1050.68     1113.46     29.81 o 
  -6   1   3       19.21       20.73     14.04 o 
  -5   1   3     5015.21     4940.08     80.73 o 
  -4   1   3    10543.18    10820.06    139.58 o 
  -3   1   3      968.41      942.04     14.39 o 
  -2   1   3     2032.42     2105.18     41.34 o 
  -1   1   3     4227.77     4954.56    101.96 o 
   0   1   3     3235.65     3381.78     68.83 o 
   1   1   3     5012.42     5200.44     84.08 o 
   2   1   3    11950.00    11819.18    199.85 o 
   3   1   3    21597.06    22131.32    437.39 o 
   4   1   3     4293.25     4392.18    152.93 o 
   5   1   3      982.69      937.51     59.70 o 
   6   1   3     5130.49     5172.56    179.92 o 
   7   1   3      442.87      673.84     94.05 o 
   8   1   3       90.00       80.26     14.83 o 
   9   1   3     2294.43     2181.45     47.14 o 
  10   1   3      869.42      804.64     37.85 o 
 -11   2   3      499.00      457.95     41.85 o 
 -10   2   3       20.38      -25.15     25.15 o 
  -9   2   3     1285.22     1185.10     57.65 o 
  -8   2   3      972.75      947.54     30.49 o 
  -7   2   3       12.64        9.07     19.74 o 
  -6   2   3     3197.63     3091.14     55.30 o 
  -5   2   3     4922.47     5253.89     75.28 o 
  -4   2   3     5360.71     5381.06    129.49 o 
  -3   2   3      748.70      810.83     21.31 o 
  -2   2   3     4056.64     4143.50     69.61 o 
  -1   2   3     3681.16     3902.13    237.72 o 
   0   2   3     3914.97     3862.91     74.27 o 
   1   2   3     1652.80     1629.31     71.29 o 
   2   2   3    23726.13    24597.06    476.53 o 
   3   2   3      597.45      485.77     31.76 o 
   4   2   3      299.96      235.50     19.04 o 
   5   2   3     4139.82     3927.38     79.05 o 
   6   2   3     2003.05     2169.77    106.59 o 
   7   2   3      998.75      972.81     30.78 o 
   8   2   3      284.31      336.17     27.83 o 
   9   2   3     1619.66     1658.26     46.81 o 
  10   2   3      199.30      164.74     38.85 o 
 -11   3   3       66.25       16.81     40.35 o 
 -10   3   3      423.13      410.10     77.15 o 
  -9   3   3     2030.45     2100.90    166.16 o 
  -8   3   3     2212.67     2189.03     36.87 o 
  -7   3   3      204.76      200.33      8.46 o 
  -6   3   3     5673.26     5920.83    170.38 o 
  -5   3   3     1925.44     1888.65     67.06 o 
  -4   3   3      254.96      241.26     28.35 o 
  -3   3   3    17437.59    18601.58    509.78 o 
  -2   3   3     3158.28     2970.17     60.12 o 
  -1   3   3    12909.22    13928.47    253.32 o 
   0   3   3        6.38       -3.47     14.20 o 
   1   3   3     3570.82     3346.68     86.69 o 
   2   3   3    11508.58    11472.78    162.53 o 
   3   3   3     1568.34     1666.84     22.59 o 
   4   3   3     2223.60     2167.86     44.35 o 
   5   3   3     6786.53     6732.07    116.81 o 
   6   3   3      511.46      496.77     28.70 o 
   7   3   3       38.96       26.56     11.27 o 
   8   3   3     2136.91     2098.16     40.85 o 
   9   3   3      693.16      729.42     42.30 o 
 -10   4   3     1102.28     1095.49     98.92 o 
  -9   4   3     1819.90     1813.13     68.57 o 
  -8   4   3     2457.80     2374.52     92.18 o 
  -7   4   3     2059.52     2163.40    115.31 o 
  -6   4   3     3767.10     3790.10    124.31 o 
  -5   4   3     2716.04     2922.11     94.05 o 
  -4   4   3      436.81      605.74     38.98 o 
  -3   4   3     8528.80     9466.13    231.17 o 
  -2   4   3    15319.49    15121.74    243.78 o 
  -1   4   3     1148.14     1169.08     20.16 o 
   0   4   3      521.31      520.47     27.71 o 
   1   4   3     8877.52     8912.67     98.15 o 
   2   4   3     1470.11     1307.60     15.96 o 
   3   4   3       37.95       70.33      4.91 o 
   4   4   3     8414.47     8686.53    181.29 o 
   5   4   3     3872.94     3847.31     94.60 o 
   6   4   3        3.54        6.69      7.84 o 
   7   4   3      500.82      508.31     38.58 o 
   8   4   3     1879.85     1894.00     43.46 o 
   9   4   3      326.54      363.13     36.43 o 
 -10   5   3     1590.85     1471.65     79.06 o 
  -9   5   3     1025.40     1026.58     93.78 o 
  -8   5   3       41.70       42.24     26.50 o 
  -7   5   3     2169.46     2141.18     70.59 o 
  -6   5   3     4782.40     5004.32    135.34 o 
  -5   5   3      984.33      946.78     56.43 o 
  -4   5   3    12103.92    13310.48    365.30 o 
  -3   5   3     7314.98     7319.59    235.54 o 
  -2   5   3    26569.34    29560.04    622.35 o 
  -1   5   3       48.55       36.38      9.81 o 
   0   5   3     5499.46     5216.33     72.08 o 
   1   5   3    14256.16    14365.41    245.36 o 
   2   5   3      349.17      347.13      5.31 o 
   3   5   3     1521.35     1656.38     98.96 o 
   4   5   3     7024.30     6742.15     83.93 o 
   5   5   3     1836.59     1825.21     41.72 o 
   6   5   3      190.85      200.95     13.87 o 
   7   5   3     3525.35     3448.01     67.20 o 
   8   5   3      830.00      842.42     17.09 o 
   9   5   3       34.02      -26.72     35.98 o 
 -10   6   3     1275.64     1383.94     71.98 o 
  -9   6   3      397.45      336.79    126.76 o 
  -8   6   3      646.48      656.52     73.60 o 
  -7   6   3     2057.91     2018.55     69.41 o 
  -6   6   3     6723.21     6544.59    213.42 o 
  -5   6   3      200.92      207.68     27.34 o 
  -4   6   3     2955.26     3026.25     97.32 o 
  -3   6   3     3045.90     2939.83     82.87 o 
  -2   6   3     3965.69     3719.47     59.03 o 
  -1   6   3      408.70      461.60     26.35 o 
   0   6   3     8176.76     8270.72    122.88 o 
   1   6   3     6892.99     6887.90    106.18 o 
   2   6   3     2140.81     2281.06     51.56 o 
   3   6   3     7954.75     7706.15    280.79 o 
   4   6   3     4423.83     4496.98    137.67 o 
   5   6   3      236.29      215.36     40.35 o 
   6   6   3     1418.56     1553.61     81.51 o 
   7   6   3     3064.80     3130.11    123.49 o 
   8   6   3      388.47      402.65     54.25 o 
 -10   7   3     1203.77     1248.70    147.75 o 
  -9   7   3        5.28        6.50     34.69 o 
  -8   7   3      929.01      918.16     54.70 o 
  -7   7   3     2878.66     3040.66    143.10 o 
  -6   7   3     6226.15     6395.13    149.29 o 
  -5   7   3      157.59      129.42     32.01 o 
  -4   7   3     4279.46     4316.13     93.15 o 
  -3   7   3     4019.97     3996.80     79.89 o 
  -2   7   3      119.96      132.48     13.78 o 
  -1   7   3     2672.95     2691.67     43.75 o 
   0   7   3     6652.18     6470.38    120.98 o 
   1   7   3     3732.49     3717.62     48.19 o 
   2   7   3      418.74      380.65      7.35 o 
   3   7   3     3465.43     3679.15    116.68 o 
   4   7   3      482.30      439.72     46.07 o 
   5   7   3       57.75       43.62     61.34 o 
   6   7   3     3000.46     2973.36    120.49 o 
   7   7   3     2347.85     2460.58    115.31 o 
   8   7   3      119.63      152.39     48.25 o 
 -10   8   3      187.54      120.80     41.42 o 
  -9   8   3      230.17      189.43     40.67 o 
  -8   8   3      849.38     1005.54     97.19 o 
  -7   8   3     2047.70     2021.71    151.98 o 
  -6   8   3     1647.86     1460.54     60.93 o 
  -5   8   3     1848.06     1914.95     63.02 o 
  -4   8   3     3318.67     3350.32     85.74 o 
  -3   8   3     1013.25     1011.36     44.50 o 
  -2   8   3      289.82      330.53     26.51 o 
  -1   8   3     2716.12     2588.14     46.90 o 
   0   8   3     7607.65     7780.80    104.89 o 
   1   8   3        0.41        5.91     11.65 o 
   2   8   3     3245.67     3413.53     35.06 o 
   3   8   3     4340.73     4252.45    139.58 o 
   4   8   3      873.27      882.17     64.61 o 
   5   8   3      130.04      119.95     40.07 o 
   6   8   3     2798.34     2843.06    196.82 o 
   7   8   3      884.88      821.38     75.79 o 
   8   8   3        0.08      -15.54     40.62 o 
  -9   9   3      499.45      511.82     54.46 o 
  -8   9   3      826.88      949.60     60.10 o 
  -7   9   3      981.23      924.88     67.54 o 
  -6   9   3       10.37      -14.13     24.23 o 
  -5   9   3     2904.66     3001.63    127.04 o 
  -4   9   3     2711.46     2638.53     70.59 o 
  -3   9   3      135.71      149.68     24.67 o 
  -2   9   3     2367.82     2262.70     49.48 o 
  -1   9   3     5093.96     4990.37     82.42 o 
   0   9   3     2957.83     2956.65     40.61 o 
   1   9   3     1535.35     1571.65     25.67 o 
   2   9   3     5711.19     5593.78     79.85 o 
   3   9   3     2307.36     2449.68    100.59 o 
   4   9   3      192.21      143.67     41.44 o 
   5   9   3     2245.91     2512.38    113.95 o 
   6   9   3     1443.21     1314.26     89.96 o 
   7   9   3      134.53       93.23     46.89 o 
   8   9   3      157.21      209.91    100.87 o 
  -9  10   3      618.46      765.89    157.71 o 
  -8  10   3      847.77     1075.53     65.22 o 
  -7  10   3      326.01      367.09     52.46 o 
  -6  10   3      831.66      880.99    170.52 o 
  -5  10   3     3311.53     3329.24     91.27 o 
  -4  10   3     1364.70     1417.03     62.97 o 
  -3  10   3       24.36       44.22     19.55 o 
  -2  10   3      450.95      490.83     21.63 o 
  -1  10   3     3496.59     3545.05     58.33 o 
   0  10   3       79.97       78.11     10.56 o 
   1  10   3     1859.30     1821.22     50.03 o 
   2  10   3     3232.23     3397.55     55.26 o 
   3  10   3      969.49      932.87    112.86 o 
   4  10   3      381.86      281.06     50.16 o 
   5  10   3     3011.89     3115.12    136.31 o 
   6  10   3     1274.98     1364.42    159.48 o 
   7  10   3        1.83       40.35     45.25 o 
  -8  11   3      681.17      731.69     73.32 o 
  -7  11   3        6.28       36.90     31.10 o 
  -6  11   3     1228.91     1407.42     87.51 o 
  -5  11   3     2026.51     1990.08     81.82 o 
  -4  11   3      286.36      309.93    109.86 o 
  -3  11   3     1094.58     1111.44     73.33 o 
  -2  11   3     2550.47     2524.15     49.49 o 
  -1  11   3     2832.63     2709.05     44.33 o 
   0  11   3     1052.30     1090.65     39.98 o 
   1  11   3     5359.24     5342.61     72.13 o 
   2  11   3     3014.19     2911.80     54.41 o 
   3  11   3      375.31      414.91     52.61 o 
   4  11   3     1582.29     1602.13     95.14 o 
   5  11   3     2104.23     2158.80    120.22 o 
   6  11   3      177.99      140.94     53.70 o 
   7  11   3       70.99      121.86     56.16 o 
  -8  12   3       97.03      113.96     88.87 o 
  -7  12   3      125.38       76.20     43.05 o 
  -6  12   3     1007.29     1024.77     71.70 o 
  -5  12   3      783.53      780.44     57.05 o 
  -4  12   3       81.38       88.06     24.85 o 
  -3  12   3     2292.70     2292.24    168.34 o 
  -2  12   3     1911.73     1911.98     41.98 o 
  -1  12   3      569.02      578.78     45.11 o 
   0  12   3      719.14      744.08     22.64 o 
   1  12   3     3345.61     3379.69     50.86 o 
   2  12   3      926.58      908.61     30.39 o 
   3  12   3      283.62      223.27     49.07 o 
   4  12   3     2121.59     2186.34    192.46 o 
   5  12   3     1576.60     1613.04    177.74 o 
   6  12   3      204.41      147.48    101.68 o 
   7  12   3      117.65       38.44     53.70 o 
  -7  13   3      514.81      544.96     63.93 o 
  -6  13   3      963.05     1047.11     78.78 o 
  -5  13   3      109.93       93.60     42.80 o 
  -4  13   3      855.48      846.37     53.33 o 
  -3  13   3     1365.82     1382.93     46.99 o 
  -2  13   3     1220.51     1333.27     32.57 o 
  -1  13   3        8.57        8.14     15.81 o 
   0  13   3     1578.81     1546.71     29.04 o 
   1  13   3     2282.30     2210.85     35.80 o 
   2  13   3      479.89      427.76     20.10 o 
   3  13   3      636.97      665.17     68.70 o 
   4  13   3     1587.12     1575.69    105.23 o 
   5  13   3      317.87      300.14     65.15 o 
   6  13   3      133.82      188.92     64.88 o 
  -6  14   3      851.50      954.81     60.11 o 
  -5  14   3       37.47       12.37     29.58 o 
  -4  14   3      944.39     1011.53     76.19 o 
  -3  14   3     1211.60     1239.07     62.70 o 
  -2  14   3      140.26      120.50     25.05 o 
  -1  14   3      514.77      477.41     26.07 o 
   0  14   3     1687.00     1607.22     32.35 o 
   1  14   3     1175.37     1131.43     51.90 o 
   2  14   3       26.77      -13.09     36.26 o 
   3  14   3     1019.56      993.39     83.96 o 
   4  14   3      493.05      579.84     76.33 o 
   5  14   3      242.90      181.83    111.23 o 
  -5  15   3      425.74      387.61     41.33 o 
  -4  15   3     1225.99     1321.65    136.58 o 
  -3  15   3     1110.34     1215.07     46.71 o 
  -2  15   3        2.29       33.55     17.68 o 
  -1  15   3     1178.62     1193.46     41.65 o 
   0  15   3     1393.04     1347.60     42.24 o 
   1  15   3      291.05      329.31     49.34 o 
   2  15   3      267.91      287.88     55.07 o 
   3  15   3      934.89     1030.20    152.39 o 
   4  15   3      360.56      299.33     68.70 o 
  -4  16   3      932.06     1148.18    107.27 o 
  -3  16   3      322.39      419.54     36.67 o 
  -2  16   3      207.00      149.27     48.48 o 
  -1  16   3     1557.39     1564.73     48.50 o 
   0  16   3      643.09      629.16     21.80 o 
   1  16   3       10.44       28.35     37.35 o 
   2  16   3      734.85      799.02     76.88 o 
   3  16   3      328.55      270.70     63.25 o 
  -2  17   3      429.68      357.25     39.39 o 
  -1  17   3      551.02      552.26     26.86 o 
   0  17   3       59.51      107.95     42.25 o 
  -2 -17   4      350.13      301.23     61.06 o 
  -1 -17   4      237.34      260.49     80.83 o 
   0 -17   4      130.48       64.13     36.67 o 
   1 -17   4      213.55      277.80    115.59 o 
   2 -17   4      984.88     1000.83     61.72 o 
  -4 -16   4      100.57      118.86     95.69 o 
  -3 -16   4      164.62      146.12     52.89 o 
  -2 -16   4      932.00      891.46    104.55 o 
  -1 -16   4      406.86      429.67     30.20 o 
   0 -16   4       74.72       53.48     39.39 o 
   1 -16   4     1439.73     1521.09     57.17 o 
   2 -16   4      792.97      861.18     55.73 o 
   3 -16   4       36.98      -24.96     24.96 o 
   4 -16   4      141.51      193.13     72.92 o 
  -5 -15   4      548.62      714.51     85.87 o 
  -4 -15   4        1.62       45.25     47.43 o 
  -3 -15   4      538.34      666.26    122.13 o 
  -2 -15   4     1138.79     1214.02     39.49 o 
  -1 -15   4      431.50      426.91     29.42 o 
   0 -15   4      635.62      635.79     36.44 o 
   1 -15   4     1264.75     1200.79     98.96 o 
   2 -15   4      752.08      724.24     70.61 o 
   3 -15   4        8.10       21.42     29.50 o 
   4 -15   4      477.97      513.55     40.99 o 
   5 -15   4      677.05      720.46    108.23 o 
  -6 -14   4      886.59      970.82     91.87 o 
  -5 -14   4      305.22      263.50    132.63 o 
  -4 -14   4      108.92       78.24     46.07 o 
  -3 -14   4     1046.96     1047.21     31.38 o 
  -2 -14   4     1369.46     1336.74     73.80 o 
  -1 -14   4      247.69      256.14     37.24 o 
   0 -14   4     3108.63     3187.42     70.83 o 
   1 -14   4     2024.12     2075.44     50.30 o 
   2 -14   4      246.32      197.13     27.98 o 
   3 -14   4      225.08      217.31     47.84 o 
   4 -14   4     1102.57     1046.08     98.41 o 
   5 -14   4      726.11      725.63     39.41 o 
   6 -14   4       10.96      -24.94     24.94 o 
  -7 -13   4      674.83      705.41     64.58 o 
  -6 -13   4     1251.98     1403.63     79.34 o 
  -5 -13   4       42.81       55.17     34.93 o 
  -4 -13   4      486.69      507.45     48.48 o 
  -3 -13   4     1605.41     1621.78     45.42 o 
  -2 -13   4     1237.63     1284.27     42.12 o 
  -1 -13   4       15.70       23.31     13.85 o 
   0 -13   4     2325.61     2402.92     57.14 o 
   1 -13   4     1916.42     2055.91     54.77 o 
   2 -13   4        8.85      -14.38     19.04 o 
   3 -13   4      899.19      952.04     37.61 o 
   4 -13   4     1610.21     1637.12     71.96 o 
   5 -13   4      274.46      255.80     57.66 o 
   6 -13   4      199.90      153.55     24.57 o 
   7 -13   4      627.40      724.05     94.32 o 
  -7 -12   4      778.96      808.03     73.88 o 
  -6 -12   4      726.90      813.83     57.91 o 
  -5 -12   4       23.68        2.60     12.95 o 
  -4 -12   4     1781.85     1753.09     64.65 o 
  -3 -12   4     2085.52     2066.82     39.79 o 
  -2 -12   4      442.93      514.39     33.92 o 
  -1 -12   4      602.34      539.34     22.83 o 
   0 -12   4     4522.50     4420.85     76.79 o 
   1 -12   4     2056.86     2081.89     47.78 o 
   2 -12   4        5.60      -16.49     16.49 o 
   3 -12   4     1850.28     1908.13     48.40 o 
   4 -12   4     1500.49     1472.79    179.38 o 
   5 -12   4       77.25       65.29     43.21 o 
   6 -12   4      613.14      631.22     32.73 o 
   7 -12   4      763.22      726.34     40.76 o 
   8 -12   4      164.94      192.46     72.24 o 
  -8 -11   4      577.08      419.00    127.58 o 
  -7 -11   4     1142.49     1175.45     97.19 o 
  -6 -11   4      341.40      454.65     53.79 o 
  -5 -11   4      410.90      452.73     34.80 o 
  -4 -11   4     2681.89     2604.38     65.36 o 
  -3 -11   4     1325.00     1286.31     57.48 o 
  -2 -11   4       38.20       16.58     13.37 o 
  -1 -11   4     1244.84     1263.70     31.55 o 
   0 -11   4     1708.09     1574.54     86.44 o 
   1 -11   4       11.86       19.82     20.46 o 
   2 -11   4     1012.43     1045.38     38.33 o 
   3 -11   4     1814.20     1826.39     59.03 o 
   4 -11   4      637.69      712.19     85.88 o 
   5 -11   4      225.38      264.27     25.33 o 
   6 -11   4     1549.20     1558.00     59.29 o 
   7 -11   4      773.34      787.72    123.08 o 
   8 -11   4       16.72      -11.72     51.52 o 
  -8 -10   4     1088.38     1106.25     94.60 o 
  -7 -10   4      351.43      349.95     53.29 o 
  -6 -10   4        0.27       20.69     11.78 o 
  -5 -10   4     1114.42     1004.16     50.44 o 
  -4 -10   4     3478.15     3559.55     58.69 o 
  -3 -10   4      319.26      333.42     21.37 o 
  -2 -10   4      406.70      416.26     21.07 o 
  -1 -10   4     2719.94     2781.96     48.87 o 
   0 -10   4     1241.37     1162.83     38.84 o 
   1 -10   4      143.46      147.71     18.92 o 
   2 -10   4     3154.01     3109.57     62.25 o 
   3 -10   4     1510.15     1533.17     45.64 o 
   4 -10   4       10.93       11.62     23.26 o 
   5 -10   4      935.07      987.28     62.74 o 
   6 -10   4     1523.91      634.54    570.03 o 
   7 -10   4      442.14      365.03    119.68 o 
   8 -10   4       67.36       13.63     49.62 o 
  -9  -9   4      598.59      770.40     79.06 o 
  -8  -9   4     1445.81     1508.63     99.78 o 
  -7  -9   4      408.10      349.18     39.12 o 
  -6  -9   4      543.28      438.67     35.02 o 
  -5  -9   4     1264.31     1293.76     28.89 o 
  -4  -9   4     3193.87     3199.43     45.65 o 
  -3  -9   4      378.14      396.08     16.86 o 
  -2  -9   4     2455.46     2424.87     54.56 o 
  -1  -9   4     2479.15     2420.43     50.06 o 
   0  -9   4      274.46      286.57     35.00 o 
   1  -9   4     2462.35     2452.42     55.39 o 
   2  -9   4     4450.95     4485.94     86.60 o 
   3  -9   4     1045.83      913.99     32.40 o 
   4  -9   4       34.98       60.34     27.79 o 
   5  -9   4     2939.56     2869.11    106.40 o 
   6  -9   4      835.09      873.99    134.12 o 
   7  -9   4        0.88      -16.08     75.51 o 
   8  -9   4      479.82      415.19    126.76 o 
   9  -9   4      943.66      906.16    100.05 o 
  -9  -8   4      686.19      691.61     70.88 o 
  -8  -8   4     1426.61     1328.70     40.03 o 
  -7  -8   4        2.21      -10.72     10.72 o 
  -6  -8   4     3042.09     3105.59     42.86 o 
  -5  -8   4     4211.39     4174.28     51.41 o 
  -4  -8   4      870.50      870.89     24.20 o 
  -3  -8   4     1860.86     1805.98     38.13 o 
  -2  -8   4     5942.83     5797.62    105.95 o 
  -1  -8   4     1962.13     2108.86     48.81 o 
   0  -8   4      102.02      127.18     15.52 o 
   1  -8   4     5884.92     5664.97     89.29 o 
   2  -8   4     3175.39     2964.16     56.35 o 
   3  -8   4       22.30       39.20     39.39 o 
   4  -8   4      708.41      711.97     44.60 o 
   5  -8   4     5169.47     5275.95    156.99 o 
   6  -8   4      604.98      694.34     70.06 o 
   7  -8   4      227.54      215.36     55.61 o 
   8  -8   4     1148.90     1258.92    169.56 o 
   9  -8   4      936.26      815.38     91.05 o 
 -10  -7   4      506.14      556.13     63.79 o 
  -9  -7   4      705.23      756.22     67.61 o 
  -8  -7   4     1090.83     1119.45     30.70 o 
  -7  -7   4        8.11       -9.44     17.71 o 
  -6  -7   4     1184.26     1167.39     22.98 o 
  -5  -7   4     3677.67     3764.39     52.43 o 
  -4  -7   4      937.03      893.46     18.47 o 
  -3  -7   4     2232.30     2244.23     53.16 o 
  -2  -7   4     7264.19     7439.76    119.79 o 
  -1  -7   4      601.94      577.45     21.94 o 
   0  -7   4     2185.29     2142.12     38.57 o 
   1  -7   4    11333.23    11039.53    167.74 o 
   2  -7   4      478.41      500.96     30.32 o 
   3  -7   4      464.18      462.45     42.68 o 
   4  -7   4     3926.74     3765.07    151.32 o 
   5  -7   4     2784.55     2619.84     98.99 o 
   6  -7   4      996.21      912.70     76.60 o 
   7  -7   4      703.94      645.54     70.06 o 
   8  -7   4     2070.90     2041.85    116.68 o 
   9  -7   4      684.99      576.84    128.40 o 
 -10  -6   4      909.73      815.65     66.79 o 
  -9  -6   4     1057.23     1000.67     34.40 o 
  -8  -6   4      413.93      449.44     22.02 o 
  -7  -6   4     1084.58     1060.19     43.52 o 
  -6  -6   4     4728.91     4821.46     65.83 o 
  -5  -6   4      387.98      354.47     20.40 o 
  -4  -6   4     1362.23     1343.51     27.78 o 
  -3  -6   4     6633.62     6476.74     76.91 o 
  -2  -6   4     7699.56     7726.55    109.49 o 
  -1  -6   4      342.13      405.26     24.83 o 
   0  -6   4     9425.14     9492.07    145.49 o 
   1  -6   4    10453.02    10380.85    188.31 o 
   2  -6   4      531.30      520.24     34.76 o 
   3  -6   4     2558.40     2453.23     89.96 o 
   4  -6   4     6933.65     6761.66    171.63 o 
   5  -6   4     1760.38     1895.49     64.52 o 
   6  -6   4       54.86        2.07     24.81 o 
   7  -6   4     1652.91     1459.56     91.87 o 
   8  -6   4     1561.94     1215.03     90.51 o 
   9  -6   4       94.24       94.60     83.96 o 
  10  -6   4      176.85      198.73     59.43 o 
 -10  -5   4      755.59      709.97     38.34 o 
  -9  -5   4      409.09      364.11     38.13 o 
  -8  -5   4       90.98      104.14     27.96 o 
  -7  -5   4     3311.52     3402.80     68.51 o 
  -6  -5   4     3351.03     3320.06     54.81 o 
  -5  -5   4      446.01      463.72     16.63 o 
  -4  -5   4     3169.77     3074.07     46.86 o 
  -3  -5   4     5713.59     5572.52     74.56 o 
  -2  -5   4     4083.10     4368.84     73.89 o 
  -1  -5   4     3955.27     4047.51     91.42 o 
   0  -5   4    13007.94    13298.13    258.04 o 
   1  -5   4     4382.08     4237.90     90.98 o 
   2  -5   4      185.31      292.85     23.51 o 
   3  -5   4     3861.24     3692.55     93.03 o 
   4  -5   4     6010.60     5926.68    146.85 o 
   5  -5   4     2697.26     2679.28    184.01 o 
   6  -5   4       60.45       59.85     26.49 o 
   7  -5   4     1515.85     1413.76     85.33 o 
   8  -5   4      425.74      377.84     56.43 o 
   9  -5   4        1.83      -55.89     73.60 o 
  10  -5   4      503.25      383.29     65.43 o 
 -10  -4   4     1263.23     1199.60     55.22 o 
  -9  -4   4      213.92      219.47     35.92 o 
  -8  -4   4      410.53      502.12     71.56 o 
  -7  -4   4     3910.99     4060.07     69.22 o 
  -6  -4   4     1217.17     1201.70     34.30 o 
  -5  -4   4      415.79      413.37     31.35 o 
  -4  -4   4     5496.63     5346.70     61.62 o 
  -3  -4   4    10519.97    11038.58    143.79 o 
  -2  -4   4      869.37     1077.65     65.16 o 
  -1  -4   4    15156.59    15722.92    260.02 o 
   0  -4   4    15155.79    15020.04    278.34 o 
   1  -4   4     1090.18     1129.35     42.27 o 
   2  -4   4     1268.68     1335.94     62.97 o 
   3  -4   4     4344.61     3991.86    107.82 o 
   4  -4   4     3508.74     3480.59     78.82 o 
   5  -4   4      217.93      224.61     27.99 o 
   6  -4   4     2357.29     2524.81     71.42 o 
   7  -4   4     3035.57     2929.75    116.95 o 
   8  -4   4      418.68      468.34     96.78 o 
   9  -4   4      159.15       84.51     41.44 o 
  10  -4   4     1008.20      988.49     80.97 o 
 -10  -3   4      795.76      735.55     48.76 o 
  -9  -3   4      173.98      130.73     15.52 o 
  -8  -3   4     4934.76     4777.93    103.72 o 
  -7  -3   4     1741.77     1756.60     49.89 o 
  -6  -3   4      350.11      403.18     26.66 o 
  -5  -3   4     2896.32     2857.39     37.60 o 
  -4  -3   4     6939.11     6807.71     86.82 o 
  -3  -3   4     5926.13     6467.44    135.39 o 
  -2  -3   4     5021.68     5424.52     85.24 o 
  -1  -3   4    17669.50    17482.45    363.22 o 
   0  -3   4    13714.35    13720.98    256.27 o 
   1  -3   4      217.48      230.99     39.41 o 
   2  -3   4     1589.06     1395.21     70.33 o 
   3  -3   4    11467.06    10862.67    221.37 o 
   4  -3   4       98.02       70.63     23.43 o 
   5  -3   4      294.47      272.41     67.61 o 
   6  -3   4     1822.74     1684.73     62.43 o 
   7  -3   4      539.29      417.64     47.98 o 
   8  -3   4      112.66       43.35     60.52 o 
   9  -3   4      471.60      509.28     29.14 o 
  10  -3   4      424.88      300.75    264.16 o 
 -11  -2   4      486.06      447.00     28.20 o 
 -10  -2   4      360.24      389.65     28.32 o 
  -9  -2   4      724.54      735.17     63.15 o 
  -8  -2   4     4832.18     4635.19     89.15 o 
  -7  -2   4     1243.90     1226.16     59.97 o 
  -6  -2   4      151.37      159.79     13.77 o 
  -5  -2   4     8899.55     9101.51    225.27 o 
  -4  -2   4    13068.70    12900.51    261.52 o 
  -3  -2   4       41.34       17.19      9.50 o 
  -2  -2   4     7836.21     7874.73    163.10 o 
  -1  -2   4    25189.71    27130.29    590.88 o 
   0  -2   4    10253.80    10640.31    214.97 o 
   1  -2   4      299.71      287.54     28.41 o 
   2  -2   4     2116.78     1766.95     42.30 o 
   3  -2   4    17353.75    17857.15    473.52 o 
   4  -2   4      321.11      369.66     47.30 o 
   5  -2   4     3073.19     3071.03     68.48 o 
   6  -2   4     4102.31     4147.68    123.36 o 
   7  -2   4      780.59      932.33     97.87 o 
   8  -2   4      379.42      291.97     42.53 o 
   9  -2   4     1357.79     1318.19     79.87 o 
  10  -2   4      297.71      356.88     37.35 o 
 -11  -1   4      600.20      667.57     44.02 o 
 -10  -1   4        9.38       -8.73     14.23 o 
  -9  -1   4     1453.58     1484.40     33.86 o 
  -8  -1   4     2967.28     2983.39    129.63 o 
  -7  -1   4      924.84      916.38    101.68 o 
  -6  -1   4     1188.32     1176.44     23.82 o 
  -5  -1   4    12825.86    12906.71    167.28 o 
  -4  -1   4     9343.39    10086.93    250.00 o 
  -3  -1   4     2234.72     2324.55     33.03 o 
  -2  -1   4     2306.65     2494.21     48.00 o 
  -1  -1   4     3751.20     3825.97    230.22 o 
   0  -1   4      932.62     1001.38     32.90 o 
   1  -1   4      127.33      127.02     40.62 o 
   2  -1   4    24019.60    23892.81    497.62 o 
   3  -1   4      463.76      449.88     81.92 o 
   4  -1   4     2505.69     2466.62     59.32 o 
   5  -1   4     3689.43     3974.62     78.61 o 
   6  -1   4     2255.59     2472.24     59.43 o 
   7  -1   4      397.55      392.29     40.35 o 
   8  -1   4     1827.11     1774.84     48.67 o 
   9  -1   4     1815.30     1911.33    168.20 o 
  10  -1   4       23.76       53.47     86.83 o 
 -11   0   4      243.63      182.63     28.76 o 
 -10   0   4      237.24      200.27     26.51 o 
  -9   0   4     2304.98     2298.76     58.16 o 
  -8   0   4     1030.93     1157.18     39.90 o 
  -7   0   4       34.31        3.84     16.16 o 
  -6   0   4     3832.05     3974.65     79.09 o 
  -5   0   4     9148.32     9469.54    128.47 o 
  -4   0   4     2384.71     2620.99     62.62 o 
  -3   0   4     2334.25     2508.09     37.80 o 
  -2   0   4    14661.02    16119.95    593.20 o 
  -1   0   4     5880.95     6782.09    206.91 o 
   0   0   4       17.69       71.79     18.95 o 
   1   0   4     9787.27     9833.49    164.03 o 
   2   0   4    13843.24    14370.49    307.82 o 
   3   0   4      714.15      750.61     55.20 o 
   4   0   4      706.55      581.66     68.83 o 
   5   0   4     3164.46     3528.54    104.14 o 
   6   0   4     1265.93     1527.16     59.16 o 
   7   0   4       55.00       36.80     24.26 o 
   8   0   4     3351.12     3358.80    181.29 o 
   9   0   4     1302.10     1428.92    108.50 o 
  10   0   4        0.25       11.88     21.68 o 
 -11   1   4        2.63      -13.24     48.25 o 
 -10   1   4      891.05     1032.41     56.54 o 
  -9   1   4     2240.19     2168.12     42.87 o 
  -8   1   4      822.69      910.46     47.30 o 
  -7   1   4      812.12      849.06     25.71 o 
  -6   1   4     5772.42     5770.89    160.29 o 
  -5   1   4     3640.48     3593.00    109.18 o 
  -4   1   4        9.76        8.21      8.66 o 
  -3   1   4     5656.69     6207.84     86.09 o 
  -2   1   4     4597.95     5408.07    193.28 o 
  -1   1   4     2723.46     2878.67     97.73 o 
   0   1   4     1156.52     1167.07     28.60 o 
   1   1   4     8997.60     9005.98    245.35 o 
   2   1   4    13142.12    13354.19    224.28 o 
   3   1   4       18.13       37.54     12.66 o 
   4   1   4     3073.82     2947.72     48.18 o 
   5   1   4     3628.21     3481.22    112.18 o 
   6   1   4       24.31       97.59     23.44 o 
   7   1   4      848.16      815.91     59.29 o 
   8   1   4     3311.56     3315.34    151.03 o 
   9   1   4      619.37      613.93     48.58 o 
  10   1   4       92.77      115.37     22.36 o 
 -11   2   4      183.27      172.42     39.82 o 
 -10   2   4     1442.16     1455.08     71.16 o 
  -9   2   4     1232.20     1334.84    107.68 o 
  -8   2   4        0.46       39.34     21.58 o 
  -7   2   4     2402.60     2454.86     91.05 o 
  -6   2   4     7896.95     7659.81    217.82 o 
  -5   2   4     1333.38     1338.52     55.34 o 
  -4   2   4     3632.19     3835.09     50.50 o 
  -3   2   4     8375.94     8312.13    101.74 o 
  -2   2   4     5456.41     5973.69     98.33 o 
  -1   2   4        2.47       11.16     11.72 o 
   0   2   4     3110.02     2917.93     54.75 o 
   1   2   4     5349.74     5118.76    178.42 o 
   2   2   4       51.53       77.46     11.26 o 
   3   2   4     1201.37     1148.13     24.93 o 
   4   2   4     5551.63     5364.43    181.69 o 
   5   2   4     2099.49     2200.74     44.86 o 
   6   2   4       20.60       29.21     16.22 o 
   7   2   4     2404.54     2452.97     70.47 o 
   8   2   4     2390.48     2292.91    107.68 o 
   9   2   4       11.53       16.84     14.89 o 
  10   2   4      548.46      511.74     29.88 o 
 -11   3   4      859.99      903.98     75.24 o 
 -10   3   4     1340.97     1359.88     77.66 o 
  -9   3   4      886.00      956.89     49.29 o 
  -8   3   4        5.18      -23.57     23.57 o 
  -7   3   4     2851.95     2590.62    158.66 o 
  -6   3   4     2542.33     2409.88     92.14 o 
  -5   3   4      126.31      141.48     29.99 o 
  -4   3   4     1741.25     1666.47     95.69 o 
  -3   3   4     8240.96     9185.80    159.51 o 
  -2   3   4       44.39       22.27     12.13 o 
  -1   3   4     3389.25     3289.64    163.29 o 
   0   3   4     8575.77     8345.03    133.45 o 
   1   3   4      446.16      414.91     12.10 o 
   2   3   4       13.26       14.18      8.17 o 
   3   3   4     4406.71     4317.98     61.75 o 
   4   3   4     8600.31     8855.16    135.92 o 
   5   3   4      546.99      539.68     19.87 o 
   6   3   4     1225.34     1136.53     32.98 o 
   7   3   4     2876.69     2990.14     58.57 o 
   8   3   4     1323.64     1340.26     31.16 o 
   9   3   4        1.11      -10.25     10.25 o 
 -10   4   4      898.80      870.14     55.82 o 
  -9   4   4        1.27       -1.33     23.98 o 
  -8   4   4     1092.81      931.90    127.45 o 
  -7   4   4     7326.61     7365.39    232.81 o 
  -6   4   4      804.23      770.94     55.61 o 
  -5   4   4      950.63      949.23     55.34 o 
  -4   4   4     4560.06     4569.50    124.58 o 
  -3   4   4     8015.62     8167.84    108.40 o 
  -2   4   4      113.85      174.32     14.81 o 
  -1   4   4     4958.07     5087.32     84.88 o 
   0   4   4    11747.75    11416.20    173.15 o 
   1   4   4     5545.70     5447.01     93.91 o 
   2   4   4     8470.86     8615.19    117.70 o 
   3   4   4     4374.45     4275.21     51.04 o 
   4   4   4     2519.32     2576.38     44.77 o 
   5   4   4        0.35      -14.70     14.70 o 
   6   4   4     2090.26     2063.57     64.61 o 
   7   4   4     2371.62     2336.30     42.92 o 
   8   4   4       92.60       85.36     24.15 o 
   9   4   4      346.07      317.32     50.43 o 
 -10   5   4      309.56      406.71    107.54 o 
  -9   5   4       33.22       45.19     36.49 o 
  -8   5   4     1525.33     1668.94    100.32 o 
  -7   5   4     3579.52     3510.25     95.24 o 
  -6   5   4       45.11       86.14     61.88 o 
  -5   5   4     2608.71     2828.06    154.84 o 
  -4   5   4     3252.18     2992.99    145.57 o 
  -3   5   4       22.05       42.07      6.96 o 
  -2   5   4      166.97      184.49     10.29 o 
  -1   5   4     6520.47     6046.82     71.38 o 
   0   5   4     7368.55     7429.37     92.27 o 
   1   5   4      466.87      554.43     31.69 o 
   2   5   4     6925.04     7197.82     89.24 o 
   3   5   4     7348.20     7364.95     79.13 o 
   4   5   4     1861.34     1894.03     28.68 o 
   5   5   4       42.97       25.34     13.94 o 
   6   5   4     4042.81     4008.14     67.09 o 
   7   5   4     2355.23     2230.21     35.79 o 
   8   5   4      131.61      126.67     25.04 o 
 -10   6   4      187.34      148.13     56.84 o 
  -9   6   4      256.56      245.39     46.21 o 
  -8   6   4     2637.11     2543.93     87.14 o 
  -7   6   4      886.97      830.39     80.42 o 
  -6   6   4      197.99      184.16     31.18 o 
  -5   6   4     4464.69     4619.66    146.39 o 
  -4   6   4     2932.86     2880.68     95.96 o 
  -3   6   4      273.80      203.16     13.65 o 
  -2   6   4     3876.49     3609.43     80.15 o 
  -1   6   4     5859.55     5940.43     87.41 o 
   0   6   4     2022.62     2006.01     33.53 o 
   1   6   4      475.11      462.94     32.71 o 
   2   6   4     5523.66     5300.51     87.95 o 
   3   6   4     2939.32     3226.07    101.68 o 
   4   6   4      875.76      941.87     58.07 o 
   5   6   4     2174.53     2324.82     96.50 o 
   6   6   4     5187.67     5294.10    178.56 o 
   7   6   4     1096.62     1057.46     73.06 o 
   8   6   4      517.60      818.92    119.40 o 
 -10   7   4       29.69        0.41     54.16 o 
  -9   7   4     1315.15     1414.93     86.01 o 
  -8   7   4     1030.95     1060.24     57.93 o 
  -7   7   4       64.14       41.51     34.84 o 
  -6   7   4     2886.66     2899.87     86.02 o 
  -5   7   4     3960.07     4032.18    136.03 o 
  -4   7   4      861.34      896.62     53.98 o 
  -3   7   4        3.44       24.08     13.86 o 
  -2   7   4     4700.41     4781.00     75.79 o 
  -1   7   4     6655.29     6261.64     96.73 o 
   0   7   4        8.57       20.01     38.44 o 
   1   7   4     1862.70     1854.01     30.75 o 
   2   7   4     8428.03     8521.68    134.40 o 
   3   7   4     1643.01     1405.85    110.95 o 
   4   7   4        7.16       11.99     29.44 o 
   5   7   4      546.33      651.27     56.98 o 
   6   7   4     2188.28     2346.63    107.14 o 
   7   7   4       19.72       45.80     39.53 o 
   8   7   4      929.60      878.08     77.15 o 
  -9   8   4     1290.97     1305.06     71.86 o 
  -8   8   4      879.50      802.17    111.63 o 
  -7   8   4      130.55      131.20     33.04 o 
  -6   8   4     5790.16     5784.76    139.05 o 
  -5   8   4     2484.76     2456.38     71.71 o 
  -4   8   4      238.98      309.30     28.30 o 
  -3   8   4      954.96      979.27     22.48 o 
  -2   8   4     6086.46     5977.58     96.02 o 
  -1   8   4      998.13     1033.73     45.53 o 
   0   8   4      352.15      339.74     17.10 o 
   1   8   4     4004.30     4027.26     46.63 o 
   2   8   4     6652.78     6492.31     72.55 o 
   3   8   4      141.25      192.74     38.17 o 
   4   8   4     2775.29     2808.43    113.13 o 
   5   8   4     3629.33     3933.22    223.27 o 
   6   8   4      490.10      448.99     58.34 o 
   7   8   4      236.90      199.01     51.52 o 
   8   8   4     1214.67     1253.74    162.75 o 
  -9   9   4      973.01      831.88     77.08 o 
  -8   9   4      681.03      615.51     65.71 o 
  -7   9   4      492.63      591.28     57.08 o 
  -6   9   4     3470.50     3441.89     98.09 o 
  -5   9   4     1476.74     1561.21     57.33 o 
  -4   9   4      155.77      164.60     40.89 o 
  -3   9   4     2531.94     2527.79     71.23 o 
  -2   9   4     6446.03     6424.02     90.59 o 
  -1   9   4       57.39       40.24     19.43 o 
   0   9   4     1173.50     1105.52     24.42 o 
   1   9   4     4447.77     4482.64     82.80 o 
   2   9   4     1049.26     1095.46     16.93 o 
   3   9   4       72.89       74.42     34.62 o 
   4   9   4     3031.44     3202.90    125.67 o 
   5   9   4     1500.96     1509.99     89.14 o 
   6   9   4        5.72      -56.16     73.88 o 
   7   9   4      790.71      941.32     81.78 o 
   8   9   4      759.33      939.14     89.69 o 
  -9  10   4      949.68      920.45     70.00 o 
  -8  10   4      180.28       97.15     65.93 o 
  -7  10   4     1222.86     1363.08     88.33 o 
  -6  10   4     2182.66     2156.95     87.10 o 
  -5  10   4      194.14      164.87     29.94 o 
  -4  10   4     1261.56     1273.81     48.34 o 
  -3  10   4     3241.70     3368.24     53.23 o 
  -2  10   4     3834.98     3822.99     64.69 o 
  -1  10   4        1.98       11.36     12.17 o 
   0  10   4     7686.24     7689.50    105.78 o 
   1  10   4     2475.88     2451.53     35.69 o 
   2  10   4      375.21      373.46      7.84 o 
   3  10   4      358.90      380.02     49.34 o 
   4  10   4     4103.56     4118.87    158.93 o 
   5  10   4      922.45     1114.16     84.51 o 
   6  10   4      199.60      260.62     57.79 o 
   7  10   4     1034.01     1176.31     97.32 o 
  -8  11   4       19.90       29.74     60.79 o 
  -7  11   4     1564.96     1690.20     90.92 o 
  -6  11   4      925.89      908.86     53.22 o 
  -5  11   4        0.44       26.09     24.36 o 
  -4  11   4     1867.54     1880.53     60.20 o 
  -3  11   4     3425.94     3479.78     93.22 o 
  -2  11   4     1757.09     1720.67     44.28 o 
  -1  11   4       12.30       13.63     12.61 o 
   0  11   4     5345.64     5145.37     71.02 o 
   1  11   4     1340.75     1303.43     29.31 o 
   2  11   4       54.64       47.16     10.67 o 
   3  11   4     2012.44     2079.75    162.75 o 
   4  11   4     2753.07     2819.88    127.58 o 
   5  11   4       87.37      137.12     88.33 o 
   6  11   4      465.01      396.92    113.41 o 
   7  11   4      631.48      783.76     89.96 o 
  -8  12   4      458.23      458.06     56.34 o 
  -7  12   4     1034.87     1008.25     78.34 o 
  -6  12   4      353.02      272.63     38.57 o 
  -5  12   4      305.73      335.99    157.98 o 
  -4  12   4     1796.02     1956.60     74.20 o 
  -3  12   4     1390.97     1385.86     74.28 o 
  -2  12   4        7.20       18.02     13.05 o 
  -1  12   4     1273.68     1261.42     30.61 o 
   0  12   4     2117.62     2070.89     35.72 o 
   1  12   4      219.29      240.09     12.72 o 
   2  12   4      499.32      469.44     20.31 o 
   3  12   4     2211.85     2230.77    109.04 o 
   4  12   4     1305.82     1235.74     91.60 o 
   5  12   4        0.68       -6.27     41.16 o 
   6  12   4     1004.72      904.79     93.23 o 
  -7  13   4      466.96      400.32     84.67 o 
  -6  13   4       76.35       91.66     40.64 o 
  -5  13   4      199.72      207.50     41.02 o 
  -4  13   4      972.16     1029.49     89.28 o 
  -3  13   4      395.81      465.39     30.34 o 
  -2  13   4      459.85      397.95     26.95 o 
  -1  13   4     1993.77     1989.28     39.20 o 
   0  13   4     1723.39     1679.40     43.66 o 
   1  13   4       15.88        5.01      8.94 o 
   2  13   4     1113.78      898.09     54.85 o 
   3  13   4     1554.25     1555.52     97.05 o 
   4  13   4      144.36      165.20     94.32 o 
   5  13   4      248.52      259.80    111.23 o 
   6  13   4      980.48     1081.99    179.65 o 
  -6  14   4      120.14      133.66     36.20 o 
  -5  14   4     1366.43     1468.87    165.75 o 
  -4  14   4     1088.63     1220.64     51.16 o 
  -3  14   4       14.20      -20.32     20.32 o 
  -2  14   4     1122.96     1047.36     33.52 o 
  -1  14   4     1593.92     1620.53     34.30 o 
   0  14   4      666.81      648.80     28.72 o 
   1  14   4      110.73       65.04     11.28 o 
   2  14   4     1845.71     1970.70    167.66 o 
   3  14   4      386.48      485.79     64.88 o 
   4  14   4       25.96      -45.25     48.25 o 
   5  14   4      234.70      179.65     63.25 o 
  -5  15   4      508.26      527.26     44.81 o 
  -4  15   4      174.73      143.52     34.92 o 
  -3  15   4      148.00      140.69     30.37 o 
  -2  15   4     1299.35     1340.84     42.66 o 
  -1  15   4     1008.23     1024.06     32.14 o 
   0  15   4       70.16       55.26     12.13 o 
   1  15   4      536.46      534.04     57.79 o 
   2  15   4     1387.76     1329.52     93.23 o 
   3  15   4      296.02      321.41     65.70 o 
   4  15   4      214.58      148.57     59.43 o 
  -4  16   4      280.53      214.10     75.38 o 
  -3  16   4      353.25      255.73     36.57 o 
  -2  16   4     1125.94     1089.32     68.97 o 
  -1  16   4      337.28      361.80     29.87 o 
   0  16   4      112.66       73.88     37.08 o 
   1  16   4      951.34      990.12     76.60 o 
   2  16   4      365.91      633.27     71.97 o 
  -1 -17   5       14.79        9.71     20.52 o 
   0 -17   5       65.40      106.31     26.78 o 
   1 -17   5      718.41      745.47     45.44 o 
   2 -17   5      171.99      117.53     37.55 o 
  -3 -16   5      721.37      979.49    152.12 o 
  -2 -16   5      234.36      208.59     34.58 o 
  -1 -16   5      295.21      421.70     86.83 o 
   0 -16   5      243.32      235.17     30.01 o 
   1 -16   5      983.07      998.00    106.45 o 
   2 -16   5       24.37        3.13     22.72 o 
   3 -16   5      283.81      406.28    130.99 o 
   4 -16   5      526.72      529.39    117.50 o 
  -5 -15   5      128.29      115.59     98.69 o 
  -4 -15   5      612.86      677.16     76.88 o 
  -3 -15   5      678.18      723.64     37.89 o 
  -2 -15   5       91.95       77.98     17.85 o 
  -1 -15   5      166.41      154.13     34.16 o 
   0 -15   5     1436.35     1495.75     57.83 o 
   1 -15   5       35.71       18.52     19.57 o 
   2 -15   5      281.39      289.78     27.24 o 
   3 -15   5     1047.99     1178.05    140.12 o 
   4 -15   5      548.93      642.82     74.97 o 
   5 -15   5       10.03      -10.59     32.28 o 
  -6 -14   5       27.76      116.40     55.34 o 
  -5 -14   5      711.51      777.76     83.15 o 
  -4 -14   5      822.95      887.07     82.60 o 
  -3 -14   5      442.25      458.74     33.59 o 
  -2 -14   5        6.89       16.93     15.30 o 
  -1 -14   5      933.29      926.01     36.08 o 
   0 -14   5     2786.38     2753.89     65.42 o 
   1 -14   5      360.06      408.52     31.01 o 
   2 -14   5      422.26      394.69     32.41 o 
   3 -14   5     1377.94     1406.71     46.64 o 
   4 -14   5      340.98      283.73     43.63 o 
   5 -14   5       28.08       12.32     38.54 o 
   6 -14   5      810.44      738.04     42.52 o 
  -7 -13   5      761.47      848.09    154.57 o 
  -6 -13   5        0.53       36.80     45.80 o 
  -5 -13   5      904.45     1035.65     86.14 o 
  -4 -13   5      998.22      971.35     20.99 o 
  -3 -13   5       84.33      115.12     22.99 o 
  -2 -13   5      387.93      417.04     21.99 o 
  -1 -13   5     3669.60     3603.77     80.77 o 
   0 -13   5      700.59      721.25     44.64 o 
   1 -13   5       77.41       89.11     22.49 o 
   2 -13   5      846.21      876.98     47.17 o 
   3 -13   5     1083.25     1217.23     72.48 o 
   4 -13   5       25.24       38.41     34.05 o 
   5 -13   5      603.45      696.70     53.55 o 
   6 -13   5     1155.85     1132.53     48.37 o 
   7 -13   5      245.81      358.76     81.24 o 
  -7 -12   5       88.25       87.58     42.39 o 
  -6 -12   5      134.43       38.22     45.25 o 
  -5 -12   5      865.73      843.49     88.68 o 
  -4 -12   5      661.51      713.79     45.66 o 
  -3 -12   5        2.69       -2.72     11.48 o 
  -2 -12   5     2374.93     2319.81     44.40 o 
  -1 -12   5     5390.03     5410.63    113.17 o 
   0 -12   5       94.09       78.29     17.51 o 
   1 -12   5      414.75      411.06     41.37 o 
   2 -12   5     1595.98     1656.88     57.34 o 
   3 -12   5      772.17      796.73     83.38 o 
   4 -12   5       73.16       85.75     20.75 o 
   5 -12   5     1330.79     1382.90     74.29 o 
   6 -12   5     1019.64     1025.61     63.93 o 
   7 -12   5       16.62       21.99     32.58 o 
  -8 -11   5      597.33      623.66     81.51 o 
  -7 -11   5        0.64      -22.39     30.90 o 
  -6 -11   5      790.77      756.10     44.18 o 
  -5 -11   5     1201.93     1120.37     55.72 o 
  -4 -11   5      303.41      314.39     17.82 o 
  -3 -11   5      306.52      303.22     24.25 o 
  -2 -11   5     4244.36     4224.66     68.76 o 
  -1 -11   5     2050.14     2037.90     54.40 o 
   0 -11   5      263.60      295.12     29.64 o 
   1 -11   5     1760.61     1757.13     45.42 o 
   2 -11   5     3152.65     3120.79     64.79 o 
   3 -11   5      134.47      132.83     26.65 o 
   4 -11   5     1206.86     1222.83     40.47 o 
   5 -11   5     2669.88     2728.48     85.76 o 
   6 -11   5      455.00      446.46     39.94 o 
   7 -11   5       36.02       31.22     44.57 o 
   8 -11   5      503.32      194.37    122.95 o 
  -8 -10   5      201.23      186.64     39.12 o 
  -7 -10   5      374.41      410.78     44.21 o 
  -6 -10   5     1074.27      966.94     46.20 o 
  -5 -10   5     1670.91     1658.27     64.22 o 
  -4 -10   5       87.00       84.33     14.48 o 
  -3 -10   5     1545.22     1581.79     30.95 o 
  -2 -10   5     3743.12     3672.86     60.39 o 
  -1 -10   5      818.16      789.33     59.72 o 
   0 -10   5      572.48      555.43     42.06 o 
   1 -10   5     2967.51     2903.26     66.64 o 
   2 -10   5     2354.89     2472.39     55.46 o 
   3 -10   5       77.35       37.50     19.78 o 
   4 -10   5     1462.63     1438.18     62.94 o 
   5 -10   5      904.46      989.26    181.42 o 
   6 -10   5       24.15       98.69     50.43 o 
   7 -10   5      290.72      261.43     65.43 o 
   8 -10   5     1066.51      884.35    100.59 o 
  -9  -9   5      561.55      622.10     75.79 o 
  -8  -9   5       38.13       40.74     29.59 o 
  -7  -9   5     1215.56     1111.03     78.49 o 
  -6  -9   5     3209.68     3261.65     72.40 o 
  -5  -9   5      948.09      916.92     42.85 o 
  -4  -9   5       78.11       85.36     14.53 o 
  -3  -9   5     4169.29     4045.53     73.38 o 
  -2  -9   5     3488.21     3419.56     68.19 o 
  -1  -9   5      202.22      211.41     26.78 o 
   0  -9   5     4702.91     4542.40     78.12 o 
   1  -9   5     6162.68     5998.62    102.00 o 
   2  -9   5      341.59      372.06     37.25 o 
   3  -9   5      333.90      301.70     93.10 o 
   4  -9   5     4479.97     4413.09    140.19 o 
   5  -9   5     1609.78     1670.10     84.41 o 
   6  -9   5      194.80      192.02     37.57 o 
   7  -9   5      829.27     1000.75     89.42 o 
   8  -9   5     1043.71     1091.26    101.14 o 
   9  -9   5       66.16       38.98     96.78 o 
  -9  -8   5      319.51      320.86     56.98 o 
  -8  -8   5       78.42       75.31     40.72 o 
  -7  -8   5     1208.78     1196.42     40.10 o 
  -6  -8   5     1884.11     1800.68     33.12 o 
  -5  -8   5        8.22       12.65     11.27 o 
  -4  -8   5      360.99      401.22     25.08 o 
  -3  -8   5     2599.90     2687.65     51.02 o 
  -2  -8   5      825.41      831.26     28.99 o 
  -1  -8   5     1058.99     1012.84     94.60 o 
   0  -8   5     7345.69     7040.02    110.73 o 
   1  -8   5     4689.33     4367.84     76.24 o 
   2  -8   5       11.38       -9.94     29.31 o 
   3  -8   5     3011.60     2859.91    135.90 o 
   4  -8   5     2742.65     2623.72     84.18 o 
   5  -8   5      670.35      659.86     98.96 o 
   6  -8   5      852.24      755.90     51.59 o 
   7  -8   5     1610.43     1658.29    108.23 o 
   8  -8   5      483.85      656.72     80.42 o 
   9  -8   5        3.67       17.72     48.80 o 
  -9  -7   5       38.53       10.34     22.42 o 
  -8  -7   5      267.77      297.66     25.32 o 
  -7  -7   5     1901.09     1897.07     81.28 o 
  -6  -7   5      902.44      998.52     31.46 o 
  -5  -7   5      137.57      217.38     42.80 o 
  -4  -7   5     5978.96     6023.83     93.97 o 
  -3  -7   5     5275.75     5119.56     78.66 o 
  -2  -7   5      534.06      545.31     23.57 o 
  -1  -7   5     1167.70     1074.37     28.15 o 
   0  -7   5     8389.55     7968.21    119.69 o 
   1  -7   5     1651.10     1609.61     47.56 o 
   2  -7   5      681.52      627.33     44.58 o 
   3  -7   5     5620.48     5280.59    121.86 o 
   4  -7   5     4104.01     3938.09    104.90 o 
   5  -7   5        9.06       24.75     26.97 o 
   6  -7   5     1413.22     1458.01    112.32 o 
   7  -7   5     1708.75     1685.01    103.86 o 
   8  -7   5       72.47       49.89     47.16 o 
   9  -7   5      258.19      262.25     62.16 o 
 -10  -6   5      375.33      508.15     55.61 o 
  -9  -6   5       21.49       39.58     18.67 o 
  -8  -6   5     1286.49     1300.68     50.56 o 
  -7  -6   5     2168.25     2242.24     47.47 o 
  -6  -6   5      129.48      147.65     15.07 o 
  -5  -6   5     1507.87     1447.81     43.64 o 
  -4  -6   5     6877.29     6868.88    113.39 o 
  -3  -6   5     1228.91     1139.86     29.24 o 
  -2  -6   5      630.59      540.26     24.73 o 
  -1  -6   5     5857.39     5733.47     89.84 o 
   0  -6   5     3508.91     3127.04     62.62 o 
   1  -6   5       39.54       38.30     18.85 o 
   2  -6   5     2315.33     2130.17     56.26 o 
   3  -6   5     6198.81     6008.22    129.82 o 
   4  -6   5     1279.60     1445.87     57.26 o 
   5  -6   5      362.96      622.98    202.28 o 
   6  -6   5     1739.85     1656.01     64.28 o 
   7  -6   5     1456.65     1328.16     89.42 o 
   8  -6   5        7.26       19.08     40.89 o 
   9  -6   5      475.04      457.71     65.97 o 
 -10  -5   5       76.88       94.22     15.72 o 
  -9  -5   5      546.00      528.60     30.12 o 
  -8  -5   5     1239.13     1315.73     39.81 o 
  -7  -5   5     1082.38     1127.45     37.45 o 
  -6  -5   5      292.00      264.09     15.32 o 
  -5  -5   5     4152.56     4084.98     54.40 o 
  -4  -5   5     5475.53     5642.84     78.40 o 
  -3  -5   5      567.81      606.64     23.75 o 
  -2  -5   5     2298.48     2189.74     59.92 o 
  -1  -5   5    13000.61    12834.02    202.48 o 
   0  -5   5      546.36      477.26     67.47 o 
   1  -5   5     1346.47     1093.66     44.28 o 
   2  -5   5     8218.50     8218.75    155.37 o 
   3  -5   5     4218.03     4000.07    105.91 o 
   4  -5   5       18.48       77.44     31.35 o 
   5  -5   5     1604.63     1600.88     59.83 o 
   6  -5   5     2907.79     2971.93    102.84 o 
   7  -5   5     1330.88     1295.72     83.42 o 
   8  -5   5      414.88      420.91     59.16 o 
   9  -5   5      836.20      887.35    131.40 o 
  10  -5   5      606.29      557.76     73.33 o 
 -10  -4   5        8.64       37.40     16.16 o 
  -9  -4   5     1177.73     1192.80     69.38 o 
  -8  -4   5     2019.67     1919.94     47.62 o 
  -7  -4   5      432.44      378.27     19.15 o 
  -6  -4   5     3296.79     3285.13     59.78 o 
  -5  -4   5     4670.71     4666.40     88.17 o 
  -4  -4   5     2478.47     2534.83     39.01 o 
  -3  -4   5      124.89       84.83     11.49 o 
  -2  -4   5    14387.64    15303.35    235.89 o 
  -1  -4   5    12824.69    12750.07    227.85 o 
   0  -4   5      382.88      649.88    110.95 o 
   1  -4   5      181.11      146.88     23.98 o 
   2  -4   5    14829.66    14966.21    321.29 o 
   3  -4   5      783.32      687.76     33.04 o 
   4  -4   5      839.47      764.04     67.88 o 
   5  -4   5     2327.73     2326.57     80.87 o 
   6  -4   5     2543.37     2442.94    121.72 o 
   7  -4   5       63.67       58.07     37.08 o 
   8  -4   5      477.69      566.76     59.97 o 
   9  -4   5      549.20      422.27     98.41 o 
  10  -4   5       45.43       50.71     43.35 o 
 -10  -3   5      323.66      321.93     51.98 o 
  -9  -3   5     2859.87     2982.94     89.01 o 
  -8  -3   5     3503.88     3464.50     97.32 o 
  -7  -3   5      166.75      209.27     30.18 o 
  -6  -3   5     3806.38     3908.21     54.10 o 
  -5  -3   5     7713.52     7497.78    117.95 o 
  -4  -3   5      243.03      274.74     31.22 o 
  -3  -3   5       40.62      246.54     31.08 o 
  -2  -3   5    48288.69    53025.26   1227.81 o 
  -1  -3   5     2451.80     2558.99     61.71 o 
   0  -3   5      912.82     1050.29     35.18 o 
   1  -3   5     5465.15     5249.54    110.89 o 
   2  -3   5     4428.62     4192.13     80.09 o 
   3  -3   5      572.14      560.29     41.44 o 
   4  -3   5     1968.67     1800.93     63.31 o 
   5  -3   5     2382.35     2375.84     65.61 o 
   6  -3   5     1100.41     1052.63     55.45 o 
   7  -3   5     1128.63     1276.91    121.31 o 
   8  -3   5     1323.57     1395.77    133.03 o 
   9  -3   5      998.98      953.86     69.52 o 
  10  -3   5        8.19       47.43     39.80 o 
 -10  -2   5      453.49      533.84     70.06 o 
  -9  -2   5     1147.84     1160.83     36.91 o 
  -8  -2   5     1021.60     1007.32     39.98 o 
  -7  -2   5      986.84     1044.59     55.98 o 
  -6  -2   5     5036.08     5081.49     64.31 o 
  -5  -2   5     6496.06     6867.15    155.28 o 
  -4  -2   5      402.83      402.76     17.88 o 
  -3  -2   5     9957.96    10505.63    145.73 o 
  -2  -2   5    19007.04    20619.50    434.62 o 
  -1  -2   5     1084.48      956.06     31.97 o 
   0  -2   5    10052.01     9966.90    180.31 o 
   1  -2   5    15525.12    15403.61    320.14 o 
   2  -2   5     1844.78     1636.35     40.38 o 
   3  -2   5      265.66      382.38     45.66 o 
   4  -2   5     4161.09     4071.85     97.33 o 
   5  -2   5     2393.26     2425.08     62.71 o 
   6  -2   5      148.40      143.95     24.40 o 
   7  -2   5     1174.23     1158.32     65.15 o 
   8  -2   5     2068.12     2044.03     91.60 o 
   9  -2   5      422.58      416.77     29.40 o 
  10  -2   5      107.06      109.32     40.07 o 
 -11  -1   5       61.42       94.05     57.52 o 
 -10  -1   5     1743.94     1728.70     65.48 o 
  -9  -1   5     1788.98     1746.34     71.97 o 
  -8  -1   5       12.00       37.35     24.53 o 
  -7  -1   5     1421.02     1394.40     58.88 o 
  -6  -1   5     7221.86     7112.74    199.69 o 
  -5  -1   5     2683.67     2740.02     41.83 o 
  -4  -1   5      932.22      870.03     20.57 o 
  -3  -1   5     9649.50    10950.53    150.88 o 
  -2  -1   5     4972.79     4814.03    103.86 o 
  -1  -1   5      715.23      969.24     53.41 o 
   0  -1   5    11679.14    11869.23    241.40 o 
   1  -1   5    11059.47    11261.59    223.90 o 
   2  -1   5        8.54        8.55     13.20 o 
   3  -1   5     4532.99     4359.50     77.39 o 
   4  -1   5     4785.10     4664.57     88.27 o 
   5  -1   5     1664.95     1958.17     60.15 o 
   6  -1   5      671.09      708.21     40.41 o 
   7  -1   5     1325.28     1273.91     63.25 o 
   8  -1   5     2468.71     2454.04     94.87 o 
   9  -1   5        1.45      -29.58     29.58 o 
  10  -1   5      231.11      198.75     95.96 o 
 -11   0   5      458.03      351.85     42.37 o 
 -10   0   5     1885.44     1721.43     95.44 o 
  -9   0   5      599.57      676.07     49.62 o 
  -8   0   5      322.62      336.95     37.08 o 
  -7   0   5     2367.23     2379.89     84.78 o 
  -6   0   5     5760.71     5442.28    221.36 o 
  -5   0   5      374.81      362.03     37.65 o 
  -4   0   5     6514.43     6680.03     87.38 o 
  -3   0   5     7645.17     8176.92    168.68 o 
  -2   0   5     2069.93     2310.19    141.76 o 
  -1   0   5      551.37      658.74     31.62 o 
   0   0   5    10248.71    10423.92    218.22 o 
   1   0   5     4193.94     3980.57     70.05 o 
   2   0   5       42.71       34.46     16.04 o 
   3   0   5      886.12      671.37    180.06 o 
   4   0   5     3546.03     3553.07     66.60 o 
   5   0   5       61.73      154.32     27.67 o 
   6   0   5      996.43     1007.50     42.17 o 
   7   0   5     2488.03     2524.37    128.13 o 
   8   0   5      791.39      954.28    103.59 o 
   9   0   5       61.06       51.52     19.47 o 
  10   0   5      695.14      705.24     46.75 o 
 -11   1   5      827.03      822.87     57.87 o 
 -10   1   5     1404.48     1356.90     98.14 o 
  -9   1   5       90.17       45.64     29.99 o 
  -8   1   5     1225.72     1114.70    100.32 o 
  -7   1   5     3988.90     4153.49    129.22 o 
  -6   1   5     3468.25     3396.73    109.32 o 
  -5   1   5      730.49      691.63     49.86 o 
  -4   1   5    11229.98    11946.00    164.75 o 
  -3   1   5     1799.62     1822.55     39.88 o 
  -2   1   5      119.38      155.21     15.97 o 
  -1   1   5     1597.06     1660.79    111.91 o 
   0   1   5     9596.80     9515.04    435.22 o 
   1   1   5       31.62       57.88     12.96 o 
   2   1   5    21391.53    22872.02    476.81 o 
   3   1   5    10111.53     9853.77    175.21 o 
   4   1   5     4062.05     4034.99     67.82 o 
   5   1   5      202.58      234.75     30.94 o 
   6   1   5     1975.03     2141.98     54.21 o 
   7   1   5     2464.22     2357.54     73.88 o 
   8   1   5       35.85       38.39     20.81 o 
   9   1   5      499.34      540.15     38.46 o 
  10   1   5      872.83      718.02    123.90 o 
 -11   2   5     1317.62     1462.56     89.14 o 
 -10   2   5      831.40      813.54     60.97 o 
  -9   2   5        3.45       18.46     56.43 o 
  -8   2   5     2094.60     2249.85     91.87 o 
  -7   2   5     1154.11     1306.35     68.15 o 
  -6   2   5       24.03       43.62     28.90 o 
  -5   2   5     2510.23     2400.59     83.83 o 
  -4   2   5     9181.99     9587.14    136.59 o 
  -3   2   5      813.32      880.04     35.44 o 
  -2   2   5     1710.91     1875.61    115.72 o 
  -1   2   5     4749.47     4559.13    138.90 o 
   0   2   5    10827.30    10539.16    169.01 o 
   1   2   5     4097.65     4382.49    131.13 o 
   2   2   5     7554.59     7433.89    121.62 o 
   3   2   5     3752.15     3474.75     84.10 o 
   4   2   5      373.98      394.33     38.98 o 
   5   2   5      705.83      724.16     26.62 o 
   6   2   5     4136.08     4078.25    140.94 o 
   7   2   5     1380.78     1418.48     40.09 o 
   8   2   5       55.15       73.87     32.71 o 
   9   2   5      613.81      636.80     22.76 o 
  10   2   5     1235.08     1201.12     49.62 o 
 -10   3   5      202.34      198.73     35.36 o 
  -9   3   5      278.83      248.30     34.04 o 
  -8   3   5     5427.77     5390.60    264.70 o 
  -7   3   5     1536.77     1678.74     84.51 o 
  -6   3   5      857.71     1017.38     58.07 o 
  -5   3   5     4961.97     4808.30    137.67 o 
  -4   3   5     7925.90     8485.88    107.64 o 
  -3   3   5       93.01       75.56     15.69 o 
  -2   3   5     9611.34    10622.90    197.65 o 
  -1   3   5     7464.24     7409.94    115.88 o 
   0   3   5     4334.46     4317.18     89.69 o 
   1   3   5     2810.77     2980.72     59.60 o 
   2   3   5     9601.06     9559.31    139.59 o 
   3   3   5     4777.01     4631.64     69.55 o 
   4   3   5       38.20       24.27     12.81 o 
   5   3   5     3921.60     3984.39    124.04 o 
   6   3   5     5403.82     5412.37     98.29 o 
   7   3   5       94.04      105.89     22.35 o 
   8   3   5      250.83      159.32     51.11 o 
   9   3   5      974.09      946.31     31.38 o 
 -10   4   5        2.27       54.95     39.53 o 
  -9   4   5     1107.53     1086.72     93.60 o 
  -8   4   5     2755.43     3015.62    121.86 o 
  -7   4   5     1107.63     1057.46     68.15 o 
  -6   4   5     1993.39     1975.06     86.42 o 
  -5   4   5     4168.25     4172.58    130.85 o 
  -4   4   5     1261.47     1146.33     54.79 o 
  -3   4   5      548.23      370.49     42.25 o 
  -2   4   5    15693.56    17402.06    692.43 o 
  -1   4   5     7265.93     7489.25    318.55 o 
   0   4   5      571.75      590.30     43.75 o 
   1   4   5     3962.05     3942.87     52.45 o 
   2   4   5     8124.11     8256.11    121.13 o 
   3   4   5      445.89      402.80     11.02 o 
   4   4   5      181.23      167.58     17.45 o 
   5   4   5     4505.17     4619.08     56.69 o 
   6   4   5     5684.02     5667.37    112.33 o 
   7   4   5        0.17        4.85     13.49 o 
   8   4   5      735.76      741.11     39.30 o 
 -10   5   5      137.46      143.79     64.60 o 
  -9   5   5      997.68     1067.23     79.74 o 
  -8   5   5     1046.58     1092.19     54.13 o 
  -7   5   5       68.27       -9.27     32.44 o 
  -6   5   5     2958.72     3144.29    187.28 o 
  -5   5   5     2034.27     2175.70    140.67 o 
  -4   5   5      741.24      782.94     48.80 o 
  -3   5   5     6281.56     6627.94     90.24 o 
  -2   5   5    11318.21    10807.64    149.92 o 
  -1   5   5     3564.58     3820.31     68.42 o 
   0   5   5     1103.42      993.21     25.49 o 
   1   5   5     4488.00     4342.66     69.38 o 
   2   5   5    11130.76    11328.56    172.20 o 
   3   5   5       10.82       40.42     11.78 o 
   4   5   5     1890.26     1874.60     48.93 o 
   5   5   5     5932.53     6074.46     91.84 o 
   6   5   5     2461.84     2445.67     53.12 o 
   7   5   5       46.69       49.44      9.36 o 
   8   5   5     1374.07     1558.51    150.21 o 
 -10   6   5      518.85      415.18     49.82 o 
  -9   6   5     1020.94     1086.40     61.00 o 
  -8   6   5      337.53      393.93     50.11 o 
  -7   6   5      949.15     1086.35    122.95 o 
  -6   6   5     2857.50     2887.49    118.04 o 
  -5   6   5      613.22      619.10     52.07 o 
  -4   6   5       45.89       92.96     54.25 o 
  -3   6   5     5193.20     4808.59     75.04 o 
  -2   6   5     5313.46     5309.29     88.30 o 
  -1   6   5      933.79      930.87     53.18 o 
   0   6   5     1302.02     1343.21     31.54 o 
   1   6   5     8442.71     8301.82    101.69 o 
   2   6   5     3857.90     3957.84     47.25 o 
   3   6   5       75.04       95.38     30.51 o 
   4   6   5     1171.86     1166.63     42.76 o 
   5   6   5     2659.27     2909.84    177.47 o 
   6   6   5      231.93      251.89     45.80 o 
   7   6   5      319.80      328.22     90.51 o 
   8   6   5     1403.33     1432.84     91.60 o 
 -10   7   5      893.30     1038.60     72.65 o 
  -9   7   5      782.52      885.75    120.90 o 
  -8   7   5       33.77       97.02     41.40 o 
  -7   7   5     2647.17     2607.54    118.59 o 
  -6   7   5     3308.53     3449.34    132.22 o 
  -5   7   5      139.23      164.66     38.98 o 
  -4   7   5     1998.00     1998.51     80.42 o 
  -3   7   5     3699.34     3613.77     68.02 o 
  -2   7   5     1972.16     1900.39     34.75 o 
  -1   7   5       38.02       49.89     25.49 o 
   0   7   5     7147.16     7114.06    127.74 o 
   1   7   5     3913.40     3890.11     72.74 o 
   2   7   5      841.41      839.02     26.25 o 
   3   7   5       36.80       25.14      8.72 o 
   4   7   5     1486.76     1588.23     79.06 o 
   5   7   5     1285.96     1495.00     80.42 o 
   6   7   5      108.58      118.31     42.53 o 
   7   7   5     1615.42     1582.23     96.23 o 
   8   7   5     1252.57     1280.72     93.78 o 
  -9   8   5       49.02       32.74     40.62 o 
  -8   8   5      815.23      674.36     60.79 o 
  -7   8   5     2861.77     2879.36    110.08 o 
  -6   8   5     1038.79     1080.88     52.51 o 
  -5   8   5       39.39       79.33     35.71 o 
  -4   8   5     3110.38     3126.30    108.50 o 
  -3   8   5     3564.56     3396.39     58.80 o 
  -2   8   5      779.08      787.09     31.20 o 
  -1   8   5     3466.00     3444.23     59.46 o 
   0   8   5     5494.50     5423.20    116.54 o 
   1   8   5     2115.23     2029.59     38.71 o 
   2   8   5       96.57       51.49     27.94 o 
   3   8   5     1083.13      992.03     62.43 o 
   4   8   5     3427.39     3698.51    136.31 o 
   5   8   5      119.50      107.14     40.62 o 
   6   8   5      430.42      415.73     57.79 o 
   7   8   5     1305.68     1195.67     92.14 o 
   8   8   5      279.66      290.06     61.06 o 
  -9   9   5       24.05       17.52     42.93 o 
  -8   9   5     1913.70     1844.18    133.85 o 
  -7   9   5     2468.36     2428.09     87.42 o 
  -6   9   5      205.21      220.69     40.54 o 
  -5   9   5      558.94      509.03     59.97 o 
  -4   9   5     4072.96     4130.20     97.83 o 
  -3   9   5     2054.39     1979.32     40.77 o 
  -2   9   5      529.50      482.83     27.76 o 
  -1   9   5     7675.27     7374.14    126.74 o 
   0   9   5     2371.78     2296.03     44.13 o 
   1   9   5      234.67      244.49     12.49 o 
   2   9   5     1222.40     1255.51     30.88 o 
   3   9   5     1516.09     1489.00    126.49 o 
   4   9   5     1787.74     1779.33    147.48 o 
   5   9   5      138.91      120.77     44.71 o 
   6   9   5     1243.48     1522.53     96.78 o 
   7   9   5      824.89      853.27     82.60 o 
  -9  10   5       24.29       56.92     68.79 o 
  -8  10   5     2769.95     2634.85    103.39 o 
  -7  10   5     1380.24     1380.59     80.20 o 
  -6  10   5       21.44      -29.18     29.18 o 
  -5  10   5     1833.47     1702.78     62.05 o 
  -4  10   5     3974.19     3946.58    112.13 o 
  -3  10   5     1730.74     1662.59     43.10 o 
  -2  10   5      144.59      192.63     19.25 o 
  -1  10   5     2581.92     2611.86     42.21 o 
   0  10   5     3516.69     3374.14     62.34 o 
   1  10   5       25.56       33.94      9.90 o 
   2  10   5      496.50      485.80     12.40 o 
   3  10   5     2834.77     2935.74    116.40 o 
   4  10   5      545.46      483.34     58.88 o 
   5  10   5      763.99      833.64     74.97 o 
   6  10   5     1631.64     1615.49    180.74 o 
   7  10   5      297.61      356.03     68.43 o 
  -8  11   5     1973.56     2165.79     96.03 o 
  -7  11   5      436.83      550.82     49.72 o 
  -6  11   5       28.52      -11.85     30.80 o 
  -5  11   5     2093.00     2197.48    263.89 o 
  -4  11   5     2425.06     2495.83    123.36 o 
  -3  11   5        7.86        7.63     15.98 o 
  -2  11   5     2260.35     2282.09     41.02 o 
  -1  11   5     1154.33     1146.28     25.77 o 
   0  11   5      969.45     1026.68     25.71 o 
   1  11   5     1809.87     1785.75     27.16 o 
   2  11   5     2787.81     2797.34     32.27 o 
   3  11   5     2051.74     1849.94     97.32 o 
   4  11   5        0.06      -41.44     41.44 o 
   5  11   5      926.41      694.34     76.06 o 
   6  11   5     1129.78     1023.65     94.32 o 
   7  11   5       55.40      147.48     60.52 o 
  -8  12   5      770.40      672.26     87.24 o 
  -7  12   5       15.37        3.21     35.50 o 
  -6  12   5      280.55      256.12     46.75 o 
  -5  12   5     1296.10     1321.55     57.62 o 
  -4  12   5     1180.05     1135.00     65.97 o 
  -3  12   5      171.55      250.76     34.56 o 
  -2  12   5     1687.71     1768.31     47.39 o 
  -1  12   5     2095.47     2018.31     40.40 o 
   0  12   5      155.37      160.34     15.41 o 
   1  12   5      392.30      373.84     26.97 o 
   2  12   5     1136.85     1092.03     43.32 o 
   3  12   5      352.17      314.05     91.32 o 
   4  12   5      454.53      410.55    107.95 o 
   5  12   5     1649.47     1921.09    195.46 o 
   6  12   5      651.49      747.50     90.78 o 
  -7  13   5       73.04       37.08     33.80 o 
  -6  13   5      779.17      815.14     54.74 o 
  -5  13   5     1132.15     1151.13     66.74 o 
  -4  13   5      182.15      153.22     47.47 o 
  -3  13   5      775.09      809.59     72.92 o 
  -2  13   5     1618.07     1594.38     34.80 o 
  -1  13   5      463.32      407.87     30.02 o 
   0  13   5       66.96       68.87     15.59 o 
   1  13   5     1594.39     1545.66     24.83 o 
   2  13   5     1487.12     1468.83    142.58 o 
   3  13   5        3.11       34.62     40.07 o 
   4  13   5      828.80      906.70     84.24 o 
   5  13   5      769.49      772.03     86.96 o 
  -6  14   5      512.13      617.94    185.24 o 
  -5  14   5      587.79      651.97     57.12 o 
  -4  14   5       35.06       22.51     29.07 o 
  -3  14   5     1270.76     1358.25     67.61 o 
  -2  14   5      848.84      797.07     34.09 o 
  -1  14   5        7.97       15.02     13.67 o 
   0  14   5      537.93      538.23     18.09 o 
   1  14   5     1093.68     1036.71     24.27 o 
   2  14   5      523.49      507.87     60.79 o 
   3  14   5      157.48      102.77     48.80 o 
   4  14   5     1019.34     1250.74    102.77 o 
  -5  15   5      148.68      193.69     35.44 o 
  -4  15   5      238.50      187.89     42.53 o 
  -3  15   5     1529.90     1648.70    108.77 o 
  -2  15   5      286.72      291.95     22.25 o 
  -1  15   5      221.80      233.57     24.27 o 
   0  15   5     1417.29     1287.45     32.42 o 
   1  15   5     1208.87     1167.86     78.51 o 
   2  15   5       22.18       22.90     40.35 o 
   3  15   5      493.04      502.69    123.22 o 
  -3  16   5      947.31     1002.93     64.06 o 
  -2  16   5      133.92      228.93     34.76 o 
  -1  16   5      286.04      296.74     20.34 o 
   0  16   5     1378.38     1250.46    126.22 o 
   1  16   5      697.93      689.43     65.70 o 
  -1 -17   6      251.18      201.48     24.77 o 
   0 -17   6      313.35      269.62     58.20 o 
   1 -17   6        1.42      -30.60     54.66 o 
  -3 -16   6       27.11      -32.99     46.89 o 
  -2 -16   6      330.50      323.49     29.45 o 
  -1 -16   6     1140.99     1154.69     66.16 o 
   0 -16   6       34.17       77.46     29.38 o 
   1 -16   6        1.81       -8.54     18.65 o 
   2 -16   6      885.82      913.55     42.39 o 
   3 -16   6      636.38      697.24    107.95 o 
  -5 -15   6      640.16      761.95     88.05 o 
  -4 -15   6      179.96      199.82     59.16 o 
  -3 -15   6       51.35       65.37     17.29 o 
  -2 -15   6      512.30      542.37     36.50 o 
  -1 -15   6     1114.64     1054.91     50.59 o 
   0 -15   6      108.14      110.42     22.56 o 
   1 -15   6      202.85      256.20     26.01 o 
   2 -15   6      983.45      823.67    222.04 o 
   3 -15   6      347.14      432.71     32.75 o 
   4 -15   6       25.30       48.32     33.94 o 
   5 -15   6      494.54      448.52     56.18 o 
  -6 -14   6      406.33      485.25     76.88 o 
  -5 -14   6      929.13      782.94    143.67 o 
  -4 -14   6       74.86       79.13     14.56 o 
  -3 -14   6      157.77      147.42     38.41 o 
  -2 -14   6     1263.06     1349.97     56.61 o 
  -1 -14   6      460.67      500.06     43.88 o 
   0 -14   6        0.69       -3.68     16.93 o 
   1 -14   6     1786.31     1853.33     68.72 o 
   2 -14   6      719.18      687.66     34.91 o 
   3 -14   6       62.80       49.79     36.80 o 
   4 -14   6      290.68      347.71     44.56 o 
   5 -14   6      785.76      910.73     71.83 o 
   6 -14   6      324.04      342.74    120.08 o 
  -6 -13   6      760.97      697.88     80.69 o 
  -5 -13   6      432.82      423.09     65.43 o 
  -4 -13   6       73.80       80.38     19.35 o 
  -3 -13   6      643.28      708.27     34.50 o 
  -2 -13   6     1273.39     1172.00     32.69 o 
  -1 -13   6      547.18      649.40     53.84 o 
   0 -13   6      244.53      206.09     22.55 o 
   1 -13   6     1311.00     1426.78    103.95 o 
   2 -13   6      478.90      474.29     33.70 o 
   3 -13   6        3.13      -17.30     23.26 o 
   4 -13   6      816.65      848.62     69.78 o 
   5 -13   6      964.89      974.25     41.88 o 
   6 -13   6      136.01      122.17     47.71 o 
  -7 -12   6      761.18      917.61     86.96 o 
  -6 -12   6     1024.71     1158.87     89.69 o 
  -5 -12   6      221.05      238.15     30.29 o 
  -4 -12   6      224.81      253.72     22.77 o 
  -3 -12   6      673.83      622.27     40.89 o 
  -2 -12   6     1347.15     1414.99     34.94 o 
  -1 -12   6      346.02      375.70     40.94 o 
   0 -12   6     3320.46     3211.38     99.26 o 
   1 -12   6     2799.03     2807.03    116.50 o 
   2 -12   6      618.75      563.83     39.21 o 
   3 -12   6       56.69       30.71     33.67 o 
   4 -12   6     2057.57     2013.59     69.74 o 
   5 -12   6      732.24      736.19     36.07 o 
   6 -12   6        0.48      -14.46     37.72 o 
   7 -12   6      676.14      766.01    117.22 o 
  -8 -11   6      297.91      233.35    104.68 o 
  -7 -11   6      938.95      998.30    139.85 o 
  -6 -11   6     1007.34      948.01     45.78 o 
  -5 -11   6        9.83       15.96     15.39 o 
  -4 -11   6     1210.31     1245.14     42.89 o 
  -3 -11   6     2641.57     2750.38     53.95 o 
  -2 -11   6      540.34      541.02     44.68 o 
  -1 -11   6     1081.89     1048.16     68.63 o 
   0 -11   6     1401.45     1326.49     55.40 o 
   1 -11   6      663.26      723.96     57.53 o 
   2 -11   6      118.27      109.39     20.74 o 
   3 -11   6     1033.85     1137.49     55.04 o 
   4 -11   6     1298.07     1284.43     44.02 o 
   5 -11   6       66.75       71.12     25.62 o 
   6 -11   6      370.83      421.19     59.57 o 
   7 -11   6      809.07      913.25     98.96 o 
   8 -11   6       90.18      198.73     72.79 o 
  -8 -10   6      915.61      836.37    136.31 o 
  -7 -10   6      875.02      851.56     30.73 o 
  -6 -10   6      246.28      293.10     21.89 o 
  -5 -10   6       84.68      107.17     19.12 o 
  -4 -10   6     2280.47     2399.11     95.58 o 
  -3 -10   6     6496.21     6199.10     96.08 o 
  -2 -10   6       16.26       -5.59     17.51 o 
  -1 -10   6     1802.66     1828.84     43.66 o 
   0 -10   6     4489.22     4295.54     87.95 o 
   1 -10   6      553.33      570.66     50.20 o 
   2 -10   6      142.30      140.74     24.82 o 
   3 -10   6     3564.29     3475.24     81.55 o 
   4 -10   6     1541.34     1564.05     66.24 o 
   5 -10   6        2.90      -26.84    101.27 o 
   6 -10   6     1495.12     1522.39    107.54 o 
   7 -10   6      342.73      591.56     81.78 o 
   8 -10   6      136.18      143.12     66.24 o 
  -8  -9   6     1133.29     1012.48    132.76 o 
  -7  -9   6     1314.13     1361.83     49.32 o 
  -6  -9   6        3.71        8.07      9.66 o 
  -5  -9   6      872.14      844.53     33.20 o 
  -4  -9   6     4425.24     4250.58     80.78 o 
  -3  -9   6     3493.95     3445.13     65.44 o 
  -2  -9   6     1133.56     1080.33     51.58 o 
  -1  -9   6     2790.75     2736.41     58.99 o 
   0  -9   6     3092.74     2925.61     65.76 o 
   1  -9   6      136.64      101.70     19.73 o 
   2  -9   6     3147.77     2975.49     82.97 o 
   3  -9   6     3873.60     3908.14    105.69 o 
   4  -9   6     1003.31     1018.92    152.80 o 
   5  -9   6      402.90      356.31     42.52 o 
   6  -9   6     1900.11     1897.02     81.56 o 
   7  -9   6      227.03      307.78     66.52 o 
   8  -9   6        1.02       -7.63     47.71 o 
  -8  -8   6     1234.43     1280.87     37.82 o 
  -7  -8   6      611.02      596.67     22.65 o 
  -6  -8   6       43.85       50.29     21.56 o 
  -5  -8   6     3065.09     3076.44     49.83 o 
  -4  -8   6     7206.64     7087.35    114.34 o 
  -3  -8   6     1137.47     1063.67     40.02 o 
  -2  -8   6      452.38      461.06     37.44 o 
  -1  -8   6     2748.44     2652.50     57.99 o 
   0  -8   6     2639.07     2529.02     58.77 o 
   1  -8   6       48.11       27.65     44.03 o 
   2  -8   6     6098.20     6010.65    137.72 o 
   3  -8   6     2442.84     2519.73     95.48 o 
   4  -8   6       21.72        7.03     45.41 o 
   5  -8   6     1200.13     1185.85     74.60 o 
   6  -8   6     2105.05     2159.89    101.35 o 
   7  -8   6      268.35      257.49     42.43 o 
   8  -8   6      459.12      486.34     76.06 o 
   9  -8   6      804.58      840.19     98.96 o 
  -9  -7   6      681.82      681.80     35.17 o 
  -8  -7   6     1427.50     1458.04     95.96 o 
  -7  -7   6      612.74      649.90     21.11 o 
  -6  -7   6       95.06       76.80     19.31 o 
  -5  -7   6     1286.00     1460.02     32.76 o 
  -4  -7   6     5314.89     5006.16     96.67 o 
  -3  -7   6       48.13       75.34     34.47 o 
  -2  -7   6     3915.07     3727.85    103.30 o 
  -1  -7   6     5794.70     5697.50     99.13 o 
   0  -7   6     1260.33     1238.47     41.89 o 
   1  -7   6     1002.98      975.28     41.34 o 
   2  -7   6     6148.18     5758.50    128.58 o 
   3  -7   6      840.55      901.64    133.03 o 
   4  -7   6      389.72      526.95     51.41 o 
   5  -7   6     1931.75     1945.05     79.19 o 
   6  -7   6     1612.40     1565.79    136.03 o 
   7  -7   6       24.69       35.22     94.87 o 
   8  -7   6      854.17      971.04     89.42 o 
   9  -7   6      791.46      722.96     85.05 o 
 -10  -6   6      396.58      374.76     71.97 o 
  -9  -6   6     1485.37     1630.21     86.14 o 
  -8  -6   6     1431.29     1457.57     46.92 o 
  -7  -6   6       16.41       11.27     11.41 o 
  -6  -6   6      625.04      643.04     31.37 o 
  -5  -6   6     1440.02     1474.22     45.38 o 
  -4  -6   6      402.31      423.47     20.15 o 
  -3  -6   6     1564.71     1505.96     52.58 o 
  -2  -6   6     7373.13     7351.82    182.47 o 
  -1  -6   6     3555.34     3343.63     56.03 o 
   0  -6   6      183.34      233.25     49.34 o 
   1  -6   6     2798.09     2432.73     97.19 o 
   2  -6   6     6294.67     6149.09    130.87 o 
   3  -6   6        2.18       -3.60     26.83 o 
   4  -6   6     2404.21     2308.42     82.87 o 
   5  -6   6     3422.67     3224.09    135.90 o 
   6  -6   6     1069.76      998.22     62.43 o 
   7  -6   6      180.82      169.32     34.76 o 
   8  -6   6     1054.33     1090.71     89.14 o 
   9  -6   6      603.89      651.81     77.15 o 
 -10  -5   6      614.87      629.83     35.87 o 
  -9  -5   6      849.23      762.76     68.15 o 
  -8  -5   6      239.37      204.96     36.40 o 
  -7  -5   6      244.71      299.85     31.68 o 
  -6  -5   6     2512.33     2426.02     63.28 o 
  -5  -5   6     1187.16     1272.03     40.23 o 
  -4  -5   6        1.43       -0.35     13.17 o 
  -3  -5   6     5028.21     5006.54     84.61 o 
  -2  -5   6     4765.09     4531.59     74.02 o 
  -1  -5   6      920.11      887.36     30.75 o 
   0  -5   6      199.17      172.09     40.35 o 
   1  -5   6     3992.47     3918.49     80.57 o 
   2  -5   6     2283.75     2155.59     70.62 o 
   3  -5   6      568.89      631.71    223.27 o 
   4  -5   6     5014.60     4851.51    115.29 o 
   5  -5   6     2409.34     2348.19     75.00 o 
   6  -5   6       53.81       -2.56     22.79 o 
   7  -5   6      561.27      676.08     54.11 o 
   8  -5   6     1287.87     1318.07     90.51 o 
   9  -5   6      287.29      433.45     63.25 o 
 -10  -4   6     1435.88     1423.61     43.70 o 
  -9  -4   6     1820.13     1840.12     66.52 o 
  -8  -4   6        2.23       31.97     17.31 o 
  -7  -4   6      791.59      836.32     27.95 o 
  -6  -4   6     4901.32     4926.57     92.96 o 
  -5  -4   6      796.88      781.92     27.31 o 
  -4  -4   6      989.48      907.37     27.34 o 
  -3  -4   6     5240.96     5257.59     75.38 o 
  -2  -4   6     4093.31     3825.23    139.94 o 
  -1  -4   6     3188.37     3371.00     77.67 o 
   0  -4   6     5866.32     5723.69    105.73 o 
   1  -4   6     2744.96     2675.46     59.76 o 
   2  -4   6     2373.87     2292.18     94.87 o 
   3  -4   6     6363.95     6380.84    153.74 o 
   4  -4   6     4302.62     4259.30    107.00 o 
   5  -4   6     1243.75     1318.40    160.02 o 
   6  -4   6      675.45      526.54     61.20 o 
   7  -4   6     1623.73     1688.46     62.96 o 
   8  -4   6     1302.74     1316.71     84.24 o 
   9  -4   6       22.17       39.80     68.43 o 
 -10  -3   6     1113.35     1056.63     41.11 o 
  -9  -3   6      112.26      122.40     27.81 o 
  -8  -3   6      544.18      541.97     44.44 o 
  -7  -3   6     3170.86     3116.32     96.87 o 
  -6  -3   6     3328.14     3482.81     81.97 o 
  -5  -3   6       36.45        4.71     16.75 o 
  -4  -3   6     3230.54     3337.57     65.86 o 
  -3  -3   6     2732.15     2578.34     44.93 o 
  -2  -3   6     5062.78     5281.21    203.64 o 
  -1  -3   6     6440.73     6640.71    161.20 o 
   0  -3   6    14516.86    14517.12    274.49 o 
   1  -3   6     5539.14     5446.17    102.73 o 
   2  -3   6      151.93      135.38     26.03 o 
   3  -3   6     7546.61     7585.20    149.01 o 
   4  -3   6     5992.95     5931.93    178.01 o 
   5  -3   6      177.85      181.17     27.06 o 
   6  -3   6      807.13      774.67     84.78 o 
   7  -3   6     3130.54     3136.59    100.26 o 
   8  -3   6      681.87      875.35    111.77 o 
   9  -3   6        4.18      -22.35     61.06 o 
  10  -3   6      326.26      412.19     57.25 o 
 -10  -2   6     1115.79     1079.88     53.55 o 
  -9  -2   6       19.19       20.45     24.81 o 
  -8  -2   6      720.19      718.87     44.98 o 
  -7  -2   6     5418.46     5362.60    173.11 o 
  -6  -2   6     1712.72     1843.22     37.24 o 
  -5  -2   6      410.66      430.41     26.98 o 
  -4  -2   6     6653.21     6962.53    140.15 o 
  -3  -2   6     2204.40     2349.98     47.48 o 
  -2  -2   6     1423.01     1630.57     39.11 o 
  -1  -2   6    18761.17    19191.71    410.49 o 
   0  -2   6    22104.46    22209.25    492.24 o 
   1  -2   6     6191.99     6754.30    164.79 o 
   2  -2   6     6562.10     6952.38    126.44 o 
   3  -2   6     5827.16     5215.82    256.80 o 
   4  -2   6     5591.38     5860.15    139.57 o 
   5  -2   6       34.45       40.21     20.60 o 
   6  -2   6     2741.19     2776.22    184.69 o 
   7  -2   6     2813.94     2698.80    132.35 o 
   8  -2   6       34.06        6.27     29.44 o 
   9  -2   6      515.77      474.61     51.80 o 
  10  -2   6      628.36      666.53     60.79 o 
 -10  -1   6      804.05      721.23     40.40 o 
  -9  -1   6       97.78       91.60     53.16 o 
  -8  -1   6     2048.34     1947.26    120.22 o 
  -7  -1   6     1806.78     1729.00     59.11 o 
  -6  -1   6      475.55      475.76     20.57 o 
  -5  -1   6     2495.15     2559.18     60.64 o 
  -4  -1   6    12248.98    12958.82    292.17 o 
  -3  -1   6     6720.10     7324.58    237.60 o 
  -2  -1   6     2170.24     2239.12     79.33 o 
  -1  -1   6     1198.74     1273.98    141.21 o 
   0  -1   6     6949.26     6892.18    119.39 o 
   1  -1   6       56.91       58.45     15.99 o 
   2  -1   6     4540.93     4304.46    139.99 o 
   3  -1   6     2856.99     2690.79     79.19 o 
   4  -1   6     2291.29     2747.64     73.88 o 
   5  -1   6     1370.59     1413.14     78.38 o 
   6  -1   6     3040.63     2889.04     84.91 o 
   7  -1   6     1516.60     1533.44     47.99 o 
   8  -1   6        1.94       26.72     28.35 o 
   9  -1   6      576.87      579.52     33.85 o 
  10  -1   6      580.31      486.61     87.51 o 
 -10   0   6      129.92      142.19     28.49 o 
  -9   0   6      491.03      585.02     49.89 o 
  -8   0   6     2071.66     2193.70     85.87 o 
  -7   0   6      442.58      456.87     30.94 o 
  -6   0   6       54.63       65.34     12.93 o 
  -5   0   6     4197.09     4042.25     58.01 o 
  -4   0   6    16615.26    18809.93    313.06 o 
  -3   0   6      108.75      141.99     27.12 o 
  -2   0   6     7819.76     8575.96    164.48 o 
  -1   0   6    17096.85    17015.58    321.82 o 
   0   0   6     5830.58     5849.99    113.15 o 
   1   0   6     4496.23     4390.36    100.18 o 
   2   0   6     7138.69     7088.02    123.27 o 
   3   0   6     5459.09     5736.93    134.84 o 
   4   0   6      407.17      585.81     26.70 o 
   5   0   6     1874.50     1967.19     57.41 o 
   6   0   6     2666.21     2761.84     64.09 o 
   7   0   6      500.95      590.86     33.12 o 
   8   0   6      195.83      221.36     34.35 o 
   9   0   6      934.69     1008.17     41.48 o 
  10   0   6      306.72      246.10    159.20 o 
 -10   1   6       12.10       10.36     29.18 o 
  -9   1   6     1708.26     1523.35     77.42 o 
  -8   1   6     2189.68     2319.37     92.41 o 
  -7   1   6       17.92       -2.18     25.63 o 
  -6   1   6      960.44      893.36     19.74 o 
  -5   1   6     8872.28     9335.95    141.98 o 
  -4   1   6     2294.44     2336.75     55.24 o 
  -3   1   6      816.06      926.62     77.01 o 
  -2   1   6     8047.91     8546.99    531.05 o 
  -1   1   6     5158.99     5335.76    301.78 o 
   0   1   6      172.68      138.03     15.36 o 
   1   1   6     9664.94     9890.58    181.10 o 
   2   1   6     4636.96     4094.89    148.85 o 
   3   1   6     2442.83     2327.54    145.71 o 
   4   1   6     1451.26     1418.30     63.38 o 
   5   1   6     2320.28     2300.86     57.67 o 
   6   1   6     1394.22     1377.20     43.62 o 
   7   1   6        0.44      -18.54     37.89 o 
   8   1   6      559.00      633.53     41.34 o 
   9   1   6      849.70      929.06     81.51 o 
  10   1   6      191.90      237.32     49.48 o 
 -10   2   6      318.92      339.59     38.58 o 
  -9   2   6     1844.42     1811.22     91.05 o 
  -8   2   6     1943.68     1930.90     90.78 o 
  -7   2   6      457.48      488.25     82.60 o 
  -6   2   6     3596.35     3693.87    123.77 o 
  -5   2   6     7923.92     8013.35    109.35 o 
  -4   2   6      812.18      831.38     23.04 o 
  -3   2   6     4756.69     5166.96     91.93 o 
  -2   2   6    13305.00    15063.13    349.08 o 
  -1   2   6     4243.34     4415.93     74.18 o 
   0   2   6     3346.21     3465.79     65.88 o 
   1   2   6     5632.16     5580.57     87.51 o 
   2   2   6     2132.71     1883.48     42.94 o 
   3   2   6      548.14      496.22     24.67 o 
   4   2   6     5257.07     5165.19     95.59 o 
   5   2   6     2311.96     2180.76     50.61 o 
   6   2   6      445.79      473.64     49.34 o 
   7   2   6      537.98      627.55     56.43 o 
   8   2   6      598.14      586.32     89.55 o 
   9   2   6      710.03      665.17     64.88 o 
 -10   3   6      849.64      927.55     55.87 o 
  -9   3   6     2235.26     1997.96    162.75 o 
  -8   3   6     1671.75     1615.49     87.78 o 
  -7   3   6      602.84      569.48     53.70 o 
  -6   3   6     5448.25     5482.47    173.11 o 
  -5   3   6      917.68      923.29     12.49 o 
  -4   3   6       28.65       33.14      8.96 o 
  -3   3   6     8744.90     9062.57    228.04 o 
  -2   3   6    17666.82    19691.86    762.22 o 
  -1   3   6      517.34      515.53     55.89 o 
   0   3   6    11910.11    12449.42    210.04 o 
   1   3   6     6732.39     6618.71     99.28 o 
   2   3   6     1364.90     1320.46     29.18 o 
   3   3   6      966.82      932.21     30.40 o 
   4   3   6     2448.91     2457.60     40.86 o 
   5   3   6     5150.26     5390.10    140.12 o 
   6   3   6      191.43      186.39     13.67 o 
   7   3   6      822.66      994.66     46.21 o 
   8   3   6     1094.47     1064.35     48.12 o 
   9   3   6      322.28      354.87     28.90 o 
 -10   4   6     1178.44     1312.50     80.04 o 
  -9   4   6      881.49      926.00     54.41 o 
  -8   4   6       22.47      -12.27     33.80 o 
  -7   4   6     2505.08     2325.64    103.05 o 
  -6   4   6     5838.21     5743.36    184.28 o 
  -5   4   6      150.14      137.40     35.17 o 
  -4   4   6     1284.37     1329.84     43.25 o 
  -3   4   6     6939.31     7389.73    134.10 o 
  -2   4   6    10451.51    10615.15    186.46 o 
  -1   4   6      567.59      540.54     36.80 o 
   0   4   6    15814.59    15291.55    269.99 o 
   1   4   6     7652.73     7562.46    138.62 o 
   2   4   6      673.62      643.37     20.85 o 
   3   4   6     2547.08     2560.77     43.62 o 
   4   4   6     3633.16     3624.84    104.00 o 
   5   4   6     2035.73     2057.10     31.90 o 
   6   4   6     1034.93     1013.78     27.07 o 
   7   4   6     1347.47     1371.40     87.10 o 
   8   4   6      851.13      856.41     52.08 o 
 -10   5   6      971.99     1032.77     64.96 o 
  -9   5   6      280.27      196.19     36.57 o 
  -8   5   6      363.71      268.25     85.05 o 
  -7   5   6     3385.82     3441.16    208.55 o 
  -6   5   6     4033.37     3705.32    211.00 o 
  -5   5   6       38.64       50.16     55.89 o 
  -4   5   6     2775.56     2684.28     31.12 o 
  -3   5   6     6129.63     5772.01     76.90 o 
  -2   5   6     1955.15     1996.93     51.06 o 
  -1   5   6     2760.26     2821.76     49.36 o 
   0   5   6     5007.23     4962.99     73.61 o 
   1   5   6     4921.99     4873.16     77.44 o 
   2   5   6        1.55       -9.95      9.95 o 
   3   5   6     3323.44     3249.54     42.25 o 
   4   5   6     5103.60     5171.19     71.39 o 
   5   5   6      144.27      155.65     21.85 o 
   6   5   6     1308.54     1319.55     50.57 o 
   7   5   6     1417.42     1392.37     42.29 o 
   8   5   6      532.07      558.58     62.43 o 
 -10   6   6     1018.99     1123.11     69.11 o 
  -9   6   6        0.67      -14.12     56.29 o 
  -8   6   6      826.12      875.46     53.31 o 
  -7   6   6     3368.35     3132.57    131.94 o 
  -6   6   6     1569.45     1586.32     84.51 o 
  -5   6   6      538.89      523.68     51.52 o 
  -4   6   6     4679.42     4539.44     60.18 o 
  -3   6   6     3339.17     3355.63     48.81 o 
  -2   6   6      110.87      144.01     24.18 o 
  -1   6   6     5019.58     4927.40     64.13 o 
   0   6   6     3978.18     3914.61     62.14 o 
   1   6   6      939.35      993.90     47.02 o 
   2   6   6     1351.78     1509.53     30.38 o 
   3   6   6     2197.15     2219.30     46.45 o 
   4   6   6     1607.23     1593.54     38.52 o 
   5   6   6      254.99      204.13     35.98 o 
   6   6   6     1629.40     1484.36     39.26 o 
   7   6   6     1685.09     1756.16     97.05 o 
   8   6   6       59.75       88.87     45.53 o 
 -10   7   6       66.59      134.38     50.12 o 
  -9   7   6      162.70      121.37     46.68 o 
  -8   7   6     1338.33     1351.19    133.85 o 
  -7   7   6     1239.31     1254.01     84.24 o 
  -6   7   6       48.83       19.63     34.35 o 
  -5   7   6     2353.17     2514.56    103.32 o 
  -4   7   6     4824.10     4830.57     69.20 o 
  -3   7   6     1600.33     1492.07     53.98 o 
  -2   7   6     1633.73     1459.97     30.62 o 
  -1   7   6     2656.26     2630.12     48.20 o 
   0   7   6     4108.15     3951.49     53.02 o 
   1   7   6      129.67      200.62     42.60 o 
   2   7   6     2776.88     2716.53     69.98 o 
   3   7   6     4579.91     4538.92     57.50 o 
   4   7   6      762.61      725.89     45.96 o 
   5   7   6      198.01      273.16     46.89 o 
   6   7   6     1084.80     1129.97     77.97 o 
   7   7   6     1015.20     1129.15     86.14 o 
   8   7   6        1.01      -31.35     44.16 o 
  -9   8   6      657.20      685.72     87.64 o 
  -8   8   6     1687.63     1763.72     93.56 o 
  -7   8   6      289.23      338.78     40.07 o 
  -6   8   6      493.81      543.04     58.34 o 
  -5   8   6     4368.89     4654.28    157.02 o 
  -4   8   6     2339.13     2231.34     31.17 o 
  -3   8   6       19.73       30.22     17.17 o 
  -2   8   6     3400.03     3241.34     86.14 o 
  -1   8   6     3026.76     2928.60     78.10 o 
   0   8   6      587.33      607.56     70.74 o 
   1   8   6     1490.51     1470.62     31.99 o 
   2   8   6     3179.73     3155.55     62.86 o 
   3   8   6     2500.39     2462.19     38.99 o 
   4   8   6       98.15      133.31     40.07 o 
   5   8   6     1090.41     1416.21    140.67 o 
   6   8   6     1168.83     1059.91     82.06 o 
   7   8   6       39.49       87.78     47.98 o 
  -9   9   6     1416.40     1557.04    131.67 o 
  -8   9   6      902.78      884.54     62.05 o 
  -7   9   6       39.44       82.89     38.31 o 
  -6   9   6     1581.49     1666.82     66.98 o 
  -5   9   6     3683.64     3678.06    136.31 o 
  -4   9   6     1739.55     1155.87    323.45 o 
  -3   9   6       57.74       52.74     20.55 o 
  -2   9   6     1423.90     1428.20     42.70 o 
  -1   9   6     5502.49     5455.23    108.48 o 
   0   9   6     1356.49     1356.02     43.35 o 
   1   9   6      522.75      521.59     58.75 o 
   2   9   6     1199.66     1224.97     24.08 o 
   3   9   6      903.23      867.45     61.34 o 
   4   9   6      398.24      408.10     52.61 o 
   5   9   6     1824.00     2032.04    107.95 o 
   6   9   6     1051.95     1004.02    143.12 o 
   7   9   6        3.35       69.79     49.89 o 
  -8  10   6      416.51      498.28     64.16 o 
  -7  10   6       38.84      -24.70     40.21 o 
  -6  10   6     1361.14     1463.05     77.79 o 
  -5  10   6     1605.40     1660.33     60.79 o 
  -4  10   6        9.78       25.04     21.25 o 
  -3  10   6     2193.71     2179.10     63.09 o 
  -2  10   6     4861.27     4796.68     98.88 o 
  -1  10   6     1838.99     1781.28     40.83 o 
   0  10   6     1849.21     1748.43     45.02 o 
   1  10   6     1936.41     1996.13     33.17 o 
   2  10   6     2073.27     2073.09     28.75 o 
   3  10   6      123.68       76.88     38.17 o 
   4  10   6     1381.72     1606.49     92.14 o 
   5  10   6     1864.07     1827.04    107.41 o 
   6  10   6      240.65      296.06     62.43 o 
   7  10   6      127.12      144.48    101.41 o 
  -8  11   6       28.83       26.50     92.01 o 
  -7  11   6      273.59      262.83     51.60 o 
  -6  11   6     1217.95     1273.45     76.19 o 
  -5  11   6      764.20      738.20     65.70 o 
  -4  11   6       82.09       43.49     29.44 o 
  -3  11   6     1682.49     1691.00     36.03 o 
  -2  11   6     3102.08     3164.14     51.68 o 
  -1  11   6        8.37        9.15     12.10 o 
   0  11   6      614.54      613.81     29.58 o 
   1  11   6     1276.64     1296.29     31.58 o 
   2  11   6      529.20      514.75     29.06 o 
   3  11   6      241.31      200.64     46.07 o 
   4  11   6     1910.36     2018.95    108.50 o 
   5  11   6     1293.67     1347.24    163.57 o 
   6  11   6        0.28        6.00     44.71 o 
  -7  12   6      706.58      853.33     61.36 o 
  -6  12   6      979.04      923.02     67.51 o 
  -5  12   6      159.75      224.72     33.14 o 
  -4  12   6      877.18      862.69    108.36 o 
  -3  12   6     2678.75     2653.26     51.43 o 
  -2  12   6      601.89      632.65     22.37 o 
  -1  12   6      151.12      174.79     20.70 o 
   0  12   6      843.72      903.43     47.55 o 
   1  12   6     1264.37     1221.29     26.20 o 
   2  12   6       84.83       73.08      8.53 o 
   3  12   6      515.88      662.72     65.15 o 
   4  12   6     1844.52     1948.35    112.59 o 
   5  12   6      312.91      347.03     66.79 o 
   6  12   6      187.54      133.85     60.52 o 
  -6  13   6      565.28      653.55    117.77 o 
  -5  13   6       17.23       23.30     36.53 o 
  -4  13   6     1745.15     1827.73     62.28 o 
  -3  13   6      888.63      869.96     32.10 o 
  -2  13   6        4.44        1.00     12.94 o 
  -1  13   6      910.49      886.00     63.16 o 
   0  13   6     1293.42     1268.02     26.65 o 
   1  13   6     1281.57     1157.59     30.74 o 
   2  13   6      320.54      284.61     50.71 o 
   3  13   6      860.05     1001.57     80.69 o 
   4  13   6      933.86      989.03     89.96 o 
   5  13   6        5.87       50.43     50.98 o 
  -6  14   6      111.27      135.28     81.78 o 
  -5  14   6      175.49      237.74     43.05 o 
  -4  14   6     1846.66     1983.22    105.39 o 
  -3  14   6      512.34      522.06     32.00 o 
  -2  14   6      171.76      170.91     23.09 o 
  -1  14   6     1285.07     1239.23     48.06 o 
   0  14   6     1482.72     1434.17     59.25 o 
   1  14   6      159.75      170.11     41.98 o 
   2  14   6      338.33      386.29     98.41 o 
   3  14   6     1122.08      989.85    146.39 o 
   4  14   6      366.17      573.85     76.88 o 
  -4  15   6      778.20      924.73     47.20 o 
  -3  15   6      246.80      173.14     31.71 o 
  -2  15   6      542.88      538.48     62.34 o 
  -1  15   6      635.66      674.53     27.15 o 
   0  15   6      976.95      930.12     53.66 o 
   1  15   6       60.77       25.08     36.80 o 
   2  15   6      871.92      805.84     76.60 o 
   3  15   6      853.78     1061.27     93.51 o 
  -2  16   6      694.34      649.72     27.05 o 
  -1  16   6      817.69      776.98     30.21 o 
   0  16   6      187.11      210.18     43.35 o 
  -3 -16   7      543.30      369.66     73.33 o 
  -2 -16   7      543.46      639.04     34.09 o 
  -1 -16   7       40.87       44.75     22.32 o 
   0 -16   7      485.98      626.64     97.97 o 
   1 -16   7      237.18      239.35     28.32 o 
   2 -16   7      378.46      312.59     35.99 o 
   3 -16   7       12.99       13.25     22.28 o 
  -4 -15   7       72.38        7.91     44.16 o 
  -3 -15   7      596.30      616.04     35.29 o 
  -2 -15   7      617.37      614.39     32.73 o 
  -1 -15   7       15.58       19.72     18.31 o 
   0 -15   7      847.14      816.59     46.68 o 
   1 -15   7      514.61      259.02    125.18 o 
   2 -15   7      114.58       86.79     26.67 o 
   3 -15   7      290.11      273.58     42.96 o 
   4 -15   7      947.53      977.18     47.37 o 
  -5 -14   7        0.79       55.07     50.71 o 
  -4 -14   7      861.78      924.10     66.56 o 
  -3 -14   7      942.48      990.48     57.42 o 
  -2 -14   7      366.97      475.71     94.52 o 
  -1 -14   7      390.33      410.12     26.02 o 
   0 -14   7      568.11      628.71     45.60 o 
   1 -14   7     1152.37     1164.33     43.81 o 
   2 -14   7        4.24       25.83     23.02 o 
   3 -14   7      671.97      770.17     39.55 o 
   4 -14   7      930.26      947.75     48.88 o 
   5 -14   7      146.86      132.23     31.68 o 
  -6 -13   7      349.75      313.50    111.77 o 
  -5 -13   7      166.55      117.27     34.37 o 
  -4 -13   7      936.19      987.82     35.43 o 
  -3 -13   7      695.99      743.27     44.75 o 
  -2 -13   7        2.04       27.70     23.31 o 
  -1 -13   7      557.13      599.26     48.78 o 
   0 -13   7     1526.08     1540.18     52.03 o 
   1 -13   7      817.99      789.24     36.06 o 
   2 -13   7      189.44      199.47     29.66 o 
   3 -13   7      959.92     1068.33     54.26 o 
   4 -13   7      840.76      923.07     51.38 o 
   5 -13   7        1.96       11.01     26.32 o 
   6 -13   7      514.81      601.19     87.24 o 
  -7 -12   7      681.63      803.38     83.42 o 
  -6 -12   7       13.69       35.98     43.62 o 
  -5 -12   7      414.49      419.61     23.34 o 
  -4 -12   7     1398.36     1378.80     54.09 o 
  -3 -12   7      381.49      393.75     41.15 o 
  -2 -12   7      124.35      108.87     25.87 o 
  -1 -12   7     1565.48     1643.56     43.36 o 
   0 -12   7     1516.54     1497.51     49.94 o 
   1 -12   7       33.04       60.02     23.04 o 
   2 -12   7      628.39      600.24     56.23 o 
   3 -12   7      532.09      611.12     34.34 o 
   4 -12   7      197.55      219.66     33.67 o 
   5 -12   7      412.32      427.88     65.64 o 
   6 -12   7      612.38      607.63     37.65 o 
   7 -12   7      445.81      424.16     39.01 o 
  -8 -11   7     1289.75     1321.62    101.14 o 
  -7 -11   7      128.51      104.41     49.34 o 
  -6 -11   7       73.11       53.49     14.52 o 
  -5 -11   7     1033.13     1037.17     44.24 o 
  -4 -11   7     1318.13     1329.10     67.11 o 
  -3 -11   7       41.49       41.97     16.71 o 
  -2 -11   7      590.14      486.82     28.21 o 
  -1 -11   7     1918.07     1950.94     47.12 o 
   0 -11   7      550.74      554.90     50.92 o 
   1 -11   7      466.95      412.58     31.64 o 
   2 -11   7     1296.36     1205.83     82.52 o 
   3 -11   7     1993.90     2071.95     56.70 o 
   4 -11   7       26.60       21.67     21.76 o 
   5 -11   7      907.19     1034.85     63.65 o 
   6 -11   7      469.76      549.73    106.18 o 
   7 -11   7      262.22      251.35     71.97 o 
  -8 -10   7     1548.61     1509.72    104.41 o 
  -7 -10   7        6.34        1.42     11.70 o 
  -6 -10   7      654.10      662.49     46.90 o 
  -5 -10   7     1487.99     1522.93     58.76 o 
  -4 -10   7      992.82      949.55     50.11 o 
  -3 -10   7       55.59       30.71     15.05 o 
  -2 -10   7     3701.93     3640.60    117.55 o 
  -1 -10   7     2005.98     1939.31     52.01 o 
   0 -10   7      274.93      239.87     26.71 o 
   1 -10   7     1235.01     1300.24     47.72 o 
   2 -10   7     1154.26     1160.90     60.43 o 
   3 -10   7     2016.63     1940.99     71.81 o 
   4 -10   7      293.98      266.67     65.02 o 
   5 -10   7     1388.66     1507.50     72.24 o 
   6 -10   7      363.47      526.22     79.19 o 
   7 -10   7       19.23       30.26     35.62 o 
   8 -10   7      162.56      145.85     67.61 o 
  -8  -9   7      641.77      689.89    118.99 o 
  -7  -9   7       22.82       27.00     11.75 o 
  -6  -9   7     1695.68     1662.92     53.11 o 
  -5  -9   7     2328.36     2416.26     45.84 o 
  -4  -9   7      176.39      224.19     23.56 o 
  -3  -9   7     2559.82     2500.94     59.31 o 
  -2  -9   7     4690.58     4643.05     81.84 o 
  -1  -9   7      815.13      791.48     31.26 o 
   0  -9   7      235.89      219.49     22.92 o 
   1  -9   7     2194.17     2145.89     54.17 o 
   2  -9   7     3250.90     3149.96     90.37 o 
   3  -9   7       74.15       65.51     29.59 o 
   4  -9   7      881.75      957.81     66.48 o 
   5  -9   7     1851.24     1785.81    126.35 o 
   6  -9   7      188.18      219.78     40.54 o 
   7  -9   7      495.78      536.38     61.61 o 
   8  -9   7      597.26      547.40     85.05 o 
  -9  -8   7      979.40     1175.22     81.24 o 
  -8  -8   7      135.19      135.22     48.66 o 
  -7  -8   7      212.15      220.52     20.25 o 
  -6  -8   7     1867.91     1987.09     44.60 o 
  -5  -8   7     2777.55     2710.05     49.14 o 
  -4  -8   7       63.47        9.22     15.10 o 
  -3  -8   7     1631.80     1416.58     46.01 o 
  -2  -8   7     1181.69     1110.65     33.52 o 
  -1  -8   7      539.65      540.70     27.18 o 
   0  -8   7      830.00      868.64     37.88 o 
   1  -8   7     4852.58     4720.23    132.48 o 
   2  -8   7     2324.40     2082.88     69.88 o 
   3  -8   7      435.15      613.55    111.36 o 
   4  -8   7     2337.21     2396.96    161.93 o 
   5  -8   7     1808.05     1889.29     75.50 o 
   6  -8   7        1.15      -32.74     32.74 o 
   7  -8   7      650.10      790.76     57.45 o 
   8  -8   7      852.95      754.59     87.78 o 
  -9  -7   7      603.10      590.28     61.75 o 
  -8  -7   7        1.38       15.56     22.58 o 
  -7  -7   7     1223.26     1323.50     33.73 o 
  -6  -7   7     2589.91     2712.55     54.64 o 
  -5  -7   7     1167.50     1184.38     36.07 o 
  -4  -7   7     2255.94     2128.51     43.24 o 
  -3  -7   7     6750.03     6349.60    111.50 o 
  -2  -7   7     3625.43     3483.91     79.66 o 
  -1  -7   7      173.54      192.66     23.52 o 
   0  -7   7     1750.03     1805.60     95.00 o 
   1  -7   7     6229.66     5912.43    131.19 o 
   2  -7   7      493.35      476.96     43.62 o 
   3  -7   7     1632.85     1838.09     66.86 o 
   4  -7   7     3757.11     3651.68    165.43 o 
   5  -7   7     1130.23     1062.70    153.62 o 
   6  -7   7       76.57       81.52     32.08 o 
   7  -7   7     1091.01     1141.91     83.69 o 
   8  -7   7      788.18      829.83     85.05 o 
   9  -7   7       15.12       25.63     49.62 o 
 -10  -6   7      881.62      863.63     47.16 o 
  -9  -6   7      124.80      140.07     21.53 o 
  -8  -6   7      179.96      178.47     24.26 o 
  -7  -6   7     1603.92     1589.48     53.16 o 
  -6  -6   7     3485.16     3508.66     59.47 o 
  -5  -6   7      137.26      166.83     18.01 o 
  -4  -6   7     1851.74     1811.59     47.64 o 
  -3  -6   7     1080.23     1017.67     47.99 o 
  -2  -6   7       81.62       72.78     18.44 o 
  -1  -6   7      532.83      530.88     62.97 o 
   0  -6   7     5373.35     5239.60    157.57 o 
   1  -6   7     3805.40     3850.49    107.04 o 
   2  -6   7      358.18      430.05     44.12 o 
   3  -6   7     3081.16     3086.53     87.95 o 
   4  -6   7     3541.58     3444.19     97.62 o 
   5  -6   7      630.71      570.80     43.74 o 
   6  -6   7      552.05      523.98     54.68 o 
   7  -6   7     1776.86     1817.05    110.95 o 
   8  -6   7      605.96      566.76     71.42 o 
   9  -6   7       55.31       31.62     47.43 o 
 -10  -5   7      759.81      668.17     45.53 o 
  -9  -5   7        0.56        6.34     42.80 o 
  -8  -5   7      470.21      533.73     28.52 o 
  -7  -5   7     1575.54     1624.77     36.63 o 
  -6  -5   7     1787.96     1795.44     38.29 o 
  -5  -5   7      171.63      246.42     55.96 o 
  -4  -5   7     2716.21     2708.63    114.69 o 
  -3  -5   7     5589.23     5383.22    115.21 o 
  -2  -5   7        3.70        6.98     15.21 o 
  -1  -5   7     3331.17     3118.25     90.92 o 
   0  -5   7     7599.14     7610.34    203.94 o 
   1  -5   7      600.89      689.18     78.78 o 
   2  -5   7     2485.74     2488.02     82.05 o 
   3  -5   7     4502.18     4535.16    127.89 o 
   4  -5   7     1146.16     1002.28     50.35 o 
   5  -5   7       93.13      129.37     47.71 o 
   6  -5   7     2663.41     2686.58     84.31 o 
   7  -5   7     1381.89     1363.89     76.16 o 
   8  -5   7      172.77      180.47     51.25 o 
   9  -5   7      504.15      706.06     73.60 o 
 -10  -4   7      616.55      618.55     45.53 o 
  -9  -4   7       81.01       82.06     27.26 o 
  -8  -4   7     1784.17     1785.47     48.75 o 
  -7  -4   7      484.13      540.50     29.37 o 
  -6  -4   7      150.93      148.83     18.47 o 
  -5  -4   7     3469.50     3522.53     59.61 o 
  -4  -4   7     2986.50     2914.10     57.47 o 
  -3  -4   7     2169.38     2299.23     65.03 o 
  -2  -4   7     1690.12     1533.18     41.68 o 
  -1  -4   7     6448.90     5917.56    114.91 o 
   0  -4   7     5851.67     5784.88    129.61 o 
   1  -4   7       32.41       37.48     19.37 o 
   2  -4   7     3928.23     3605.48    182.65 o 
   3  -4   7     8153.62     8224.34    175.31 o 
   4  -4   7      742.88      697.81     68.70 o 
   5  -4   7      853.96      823.44     54.93 o 
   6  -4   7     2744.63     2587.20     79.23 o 
   7  -4   7      929.20      933.14     91.46 o 
   8  -4   7       17.63       61.88     40.07 o 
   9  -4   7      266.92      286.79     53.43 o 
 -10  -3   7       57.60       93.78     31.08 o 
  -9  -3   7      606.48      601.92     43.89 o 
  -8  -3   7     1552.00     1449.27     79.74 o 
  -7  -3   7     1331.20     1285.41     39.72 o 
  -6  -3   7      462.20      468.84     34.30 o 
  -5  -3   7     3878.35     3791.04     70.62 o 
  -4  -3   7     5776.71     6022.14     99.73 o 
  -3  -3   7      141.12      232.38     16.33 o 
  -2  -3   7      868.06      668.40     46.07 o 
  -1  -3   7    13831.38    13994.52    293.01 o 
   0  -3   7     5139.40     5196.70    138.90 o 
   1  -3   7     2352.67     2305.88     68.73 o 
   2  -3   7     6163.62     5959.77    170.98 o 
   3  -3   7     6418.64     6289.84    131.45 o 
   4  -3   7      128.60      123.00     31.33 o 
   5  -3   7     3163.15     3240.96    101.82 o 
   6  -3   7     2542.21     2514.81    122.13 o 
   7  -3   7      548.73      555.77     47.44 o 
   8  -3   7      795.56      981.40    119.95 o 
   9  -3   7      992.75     1174.68    130.85 o 
 -10  -2   7        0.54        6.54     27.26 o 
  -9  -2   7      817.47      867.72     53.70 o 
  -8  -2   7      579.94      591.84     26.47 o 
  -7  -2   7      372.39      345.89     20.04 o 
  -6  -2   7     1849.35     1843.99     82.17 o 
  -5  -2   7     5921.69     5837.65    122.21 o 
  -4  -2   7     3278.01     3340.35     54.22 o 
  -3  -2   7      683.65      742.18     28.87 o 
  -2  -2   7     3682.18     3403.05     66.91 o 
  -1  -2   7     8087.02     7932.83    163.25 o 
   0  -2   7        6.56        0.07     26.39 o 
   1  -2   7     4241.97     4132.22     94.19 o 
   2  -2   7    14841.17    14843.58    304.38 o 
   3  -2   7     1816.98     1906.52    180.47 o 
   4  -2   7      620.43      774.73     37.87 o 
   5  -2   7     3053.70     3035.74     93.07 o 
   6  -2   7     1482.10     1567.87     52.88 o 
   7  -2   7      128.74      136.32     31.84 o 
   8  -2   7     1399.70     1467.46     80.15 o 
   9  -2   7      757.73      784.03     63.25 o 
 -10  -1   7      587.55      568.94     87.78 o 
  -9  -1   7     1466.66     1519.80     72.79 o 
  -8  -1   7      555.31      593.47     45.80 o 
  -7  -1   7      128.60      104.22     18.59 o 
  -6  -1   7     3551.06     3653.67     68.21 o 
  -5  -1   7     3420.09     3388.40     89.61 o 
  -4  -1   7       96.96       92.96     15.94 o 
  -3  -1   7     1519.47     1602.29     47.03 o 
  -2  -1   7     5877.21     5783.24    182.65 o 
  -1  -1   7     7776.84     7712.64    135.93 o 
   0  -1   7      290.23      322.09     40.37 o 
   1  -1   7    14195.08    14074.88    269.72 o 
   2  -1   7    12105.12    12967.99    252.67 o 
   3  -1   7      636.88      642.19     37.89 o 
   4  -1   7     2741.84     2586.98    137.94 o 
   5  -1   7     2257.44     2344.08     61.48 o 
   6  -1   7      938.45      956.72     47.14 o 
   7  -1   7      276.07      257.66     33.13 o 
   8  -1   7     1375.38     1416.48     71.97 o 
   9  -1   7      525.22      507.87     50.43 o 
 -10   0   7      984.57     1092.90     71.70 o 
  -9   0   7     1493.46     1587.68    127.85 o 
  -8   0   7      386.57      261.43     68.97 o 
  -7   0   7     1222.05     1193.31     30.05 o 
  -6   0   7     4897.33     4886.54    192.25 o 
  -5   0   7     1765.30     1900.36     35.41 o 
  -4   0   7     1129.38     1255.99     28.80 o 
  -3   0   7     7744.40     8278.80    368.30 o 
  -2   0   7    11507.79    11913.42    483.75 o 
  -1   0   7     4446.58     4471.65     81.30 o 
   0   0   7     3373.71     3112.77     71.66 o 
   1   0   7     8186.37     8208.78    335.58 o 
   2   0   7     5560.32     6244.93    131.56 o 
   3   0   7       47.60       62.90     21.54 o 
   4   0   7     1419.80     1488.24     79.74 o 
   5   0   7     3578.71     3425.83     73.64 o 
   6   0   7        0.52       29.78     20.04 o 
   7   0   7      841.89      967.71     43.76 o 
   8   0   7     1103.27     1220.48     60.25 o 
   9   0   7      119.32      153.48     34.08 o 
 -10   1   7     1491.06     1601.04     88.60 o 
  -9   1   7     1109.88     1218.84     73.60 o 
  -8   1   7       48.67       93.51     35.17 o 
  -7   1   7     2820.84     2645.68     47.84 o 
  -6   1   7     3427.84     3494.14    147.32 o 
  -5   1   7     1928.25     2081.22     40.47 o 
  -4   1   7     7375.33     7997.41    112.66 o 
  -3   1   7     9002.21     9166.74    190.55 o 
  -2   1   7     4646.78     4718.47    251.89 o 
  -1   1   7        6.93       28.55     14.34 o 
   0   1   7     5672.70     5533.65    108.79 o 
   1   1   7     3501.08     3189.91     60.42 o 
   2   1   7       39.05      398.18    237.85 o 
   3   1   7     1660.69     1625.61     47.98 o 
   4   1   7     6969.64     6959.94    144.86 o 
   5   1   7      765.42      719.72     35.07 o 
   6   1   7      427.29      472.23     24.38 o 
   7   1   7     1274.08     1315.79     57.25 o 
   8   1   7      599.83      655.08     70.33 o 
   9   1   7        8.93       -2.73     39.53 o 
 -10   2   7     1460.17     1307.71     88.05 o 
  -9   2   7      532.04      579.57    100.87 o 
  -8   2   7      367.88      312.41     81.78 o 
  -7   2   7     3654.44     3850.90    206.37 o 
  -6   2   7     2104.80     2006.93     67.01 o 
  -5   2   7      871.38     1029.53     53.36 o 
  -4   2   7     6810.76     7505.90    165.65 o 
  -3   2   7     7772.68     8280.91    170.56 o 
  -2   2   7     4629.69     5011.78    368.57 o 
  -1   2   7     2457.36     2191.15     45.25 o 
   0   2   7     7761.29     7592.75    163.67 o 
   1   2   7     1372.27     1242.84     36.97 o 
   2   2   7     1005.42      957.42     32.30 o 
   3   2   7     2189.01     2127.81     43.24 o 
   4   2   7     6088.02     5900.23    101.09 o 
   5   2   7        2.34        2.40     14.86 o 
   6   2   7     1131.09     1089.06     36.66 o 
   7   2   7      841.98      930.97     66.79 o 
   8   2   7      193.25      204.66     31.59 o 
   9   2   7       66.92       72.51     41.71 o 
 -10   3   7      992.62      896.62     90.64 o 
  -9   3   7        7.68       44.16     38.17 o 
  -8   3   7     1951.94     2156.89    102.50 o 
  -7   3   7     4486.56     4526.70    158.66 o 
  -6   3   7     1956.38     1932.81     91.60 o 
  -5   3   7     3113.81     3148.03     50.97 o 
  -4   3   7     7061.60     7408.63    253.66 o 
  -3   3   7     9603.00    10344.46    439.18 o 
  -2   3   7       53.85       52.05     15.52 o 
  -1   3   7     5478.14     5849.55    135.07 o 
   0   3   7     6205.03     5624.62     92.32 o 
   1   3   7      807.55      766.61     26.43 o 
   2   3   7     2698.36     2618.24    110.95 o 
   3   3   7     4547.76     4288.34     69.11 o 
   4   3   7     2104.54     2120.84     50.16 o 
   5   3   7      343.40      386.89     22.02 o 
   6   3   7     2767.35     2828.16     49.35 o 
   7   3   7      783.41      795.31     30.18 o 
   8   3   7        4.22      -23.23     23.23 o 
 -10   4   7      313.04      281.94     42.71 o 
  -9   4   7      124.32      107.14     45.25 o 
  -8   4   7     2051.73     2240.31    110.41 o 
  -7   4   7     3756.10     4042.54    228.72 o 
  -6   4   7     1207.06     1205.48     71.70 o 
  -5   4   7      984.65      845.94    478.57 o 
  -4   4   7     3238.49     3472.06    148.57 o 
  -3   4   7     1830.82     1971.00     60.62 o 
  -2   4   7     3239.65     3238.79    101.68 o 
  -1   4   7     6561.35     6468.71    108.08 o 
   0   4   7     2601.26     2556.97     53.97 o 
   1   4   7       39.26       47.26     13.39 o 
   2   4   7     4686.35     4799.43     74.38 o 
   3   4   7     3943.41     3863.23     79.63 o 
   4   4   7        6.95       12.17      9.23 o 
   5   4   7     1021.76     1050.70     22.92 o 
   6   4   7     3120.91     3217.95     51.74 o 
   7   4   7      751.45      827.35     43.15 o 
   8   4   7       28.71       28.32     29.17 o 
 -10   5   7      101.56       97.32     37.19 o 
  -9   5   7      464.08      528.05    113.41 o 
  -8   5   7     1985.51     2021.95    106.32 o 
  -7   5   7     1190.10     1241.47     79.33 o 
  -6   5   7      199.38      172.84     41.16 o 
  -5   5   7     2374.98     2478.85    159.75 o 
  -4   5   7     6038.37     5847.66    108.94 o 
  -3   5   7      430.86      420.76     27.13 o 
  -2   5   7    10159.93    10320.99    190.03 o 
  -1   5   7     4038.14     4043.72     70.87 o 
   0   5   7      649.34      542.96     20.30 o 
   1   5   7      738.48      672.95     45.25 o 
   2   5   7     5630.43     5540.47    113.95 o 
   3   5   7     1067.64     1029.57     22.49 o 
   4   5   7      851.40      851.64     26.17 o 
   5   5   7     2463.06     2455.88     37.07 o 
   6   5   7     1962.77     2046.75    165.88 o 
   7   5   7      242.69      172.59     20.75 o 
   8   5   7      399.61      473.80     63.25 o 
 -10   6   7       95.81       46.98     45.49 o 
  -9   6   7     1022.62      942.85     98.69 o 
  -8   6   7     1286.85     1284.00     88.33 o 
  -7   6   7       15.87        7.91     34.35 o 
  -6   6   7     1230.09     1205.48     74.70 o 
  -5   6   7     2075.49     2235.95     97.32 o 
  -4   6   7     1714.78     1609.25     82.46 o 
  -3   6   7      454.24      468.85     13.81 o 
  -2   6   7     7778.43     7873.94    230.07 o 
  -1   6   7     2051.96     1879.88     64.74 o 
   0   6   7       18.22       14.16     23.85 o 
   1   6   7     3191.56     3190.94     66.24 o 
   2   6   7     6355.45     6509.39    104.48 o 
   3   6   7      896.81      924.93     19.87 o 
   4   6   7     2203.77     2181.63     45.32 o 
   5   6   7     1321.18     1320.24     25.12 o 
   6   6   7     1417.56     1285.93    110.68 o 
   7   6   7       43.32      107.14     45.80 o 
   8   6   7      388.62      548.49     70.33 o 
  -9   7   7     1121.67     1141.96     75.65 o 
  -8   7   7      944.44      805.29     78.24 o 
  -7   7   7       71.69      188.92     47.98 o 
  -6   7   7     2514.53     2537.19    111.77 o 
  -5   7   7     2836.66     3004.99    116.13 o 
  -4   7   7      378.37      360.58     70.20 o 
  -3   7   7     3983.56     3831.30     60.95 o 
  -2   7   7     6280.78     6073.96    166.84 o 
  -1   7   7       45.36       67.52     16.94 o 
   0   7   7      588.85      579.35     19.82 o 
   1   7   7     4151.48     3999.04     60.83 o 
   2   7   7     4834.20     4742.63     69.43 o 
   3   7   7       80.82       67.71      8.73 o 
   4   7   7     3972.24     3887.13     85.21 o 
   5   7   7     1037.19      855.15    129.49 o 
   6   7   7      185.48      152.39     47.43 o 
   7   7   7      263.39      254.35     56.16 o 
  -9   8   7      910.55      924.66    103.86 o 
  -8   8   7      170.86      137.40     44.03 o 
  -7   8   7      394.30      472.43     60.79 o 
  -6   8   7     2936.86     2990.54    128.13 o 
  -5   8   7     1366.65     1441.84     79.87 o 
  -4   8   7      167.66      216.26     27.81 o 
  -3   8   7     3113.84     3171.54    109.59 o 
  -2   8   7     3464.95     3279.27     81.51 o 
  -1   8   7      229.24      257.99     18.86 o 
   0   8   7     4198.80     4066.78     85.19 o 
   1   8   7     3830.11     3766.39     60.34 o 
   2   8   7     2412.23     2284.34     38.84 o 
   3   8   7     1078.69     1066.70     68.70 o 
   4   8   7     2500.27     2467.94    106.86 o 
   5   8   7     1149.67     1343.97     85.33 o 
   7   8   7      443.75      470.53     70.61 o 
  -9   9   7      869.43      803.75     66.72 o 
  -8   9   7        9.70       19.85     38.64 o 
  -7   9   7      944.68     1189.11     75.91 o 
  -6   9   7     2163.61     2264.58    110.41 o 
  -5   9   7       50.41       10.90     32.71 o 
  -4   9   7     1576.16     1575.21     35.64 o 
  -3   9   7     3996.12     3754.39    115.18 o 
  -2   9   7     2184.03     2283.39     71.83 o 
  -1   9   7        7.83       -4.93     22.76 o 
   0   9   7     7706.04     7752.90    156.87 o 
   1   9   7     2055.54     2105.37     48.09 o 
   2   9   7      434.99      449.66     17.23 o 
   3   9   7     1716.71     1684.93     49.07 o 
   4   9   7     2160.05     2228.86    171.74 o 
   5   9   7      614.29      589.11     66.52 o 
   6   9   7      101.71       93.51     49.62 o 
  -8  10   7      211.15      274.35     46.06 o 
  -7  10   7     1415.27     1496.29    118.45 o 
  -6  10   7     1149.96     1256.11     72.75 o 
  -5  10   7      126.89      229.54     46.07 o 
  -4  10   7     3059.86     2859.06     58.53 o 
  -3  10   7     1993.48     1982.55     59.84 o 
  -2  10   7      590.78      571.46     30.97 o 
  -1  10   7      636.47      666.45     30.86 o 
   0  10   7     4457.98     4348.35     80.19 o 
   1  10   7     1761.98     1764.14     39.37 o 
   2  10   7       36.49       49.94      8.02 o 
   3  10   7     1323.50     1408.31     82.60 o 
   4  10   7     1707.51     1804.41     98.96 o 
   5  10   7      144.16      109.59     84.51 o 
   6  10   7      433.05      566.21     74.97 o 
   7  10   7      754.48     1081.99    104.14 o 
  -8  11   7      641.03      757.76     75.74 o 
  -7  11   7     1038.09     1020.97     95.69 o 
  -6  11   7      304.39      285.66    132.63 o 
  -5  11   7      375.53      434.38     38.06 o 
  -4  11   7     2044.91     2003.95     77.49 o 
  -3  11   7      863.09      906.04     61.34 o 
  -2  11   7        3.64        6.67     17.27 o 
  -1  11   7     2369.03     2308.41    128.13 o 
   0  11   7      878.23      888.93     48.31 o 
   1  11   7       80.96       95.50     25.27 o 
   2  11   7      640.44      616.43     39.21 o 
   3  11   7     1360.90     1335.79     86.42 o 
   4  11   7     1016.32     1164.59     85.87 o 
   5  11   7       36.76       42.53     46.34 o 
   6  11   7      734.57      830.37     91.05 o 
  -7  12   7      508.79      483.57     62.16 o 
  -6  12   7        9.01        1.48     46.34 o 
  -5  12   7      868.88      858.77     49.13 o 
  -4  12   7     1777.76     1855.74     72.42 o 
  -3  12   7      479.65      516.89     62.06 o 
  -2  12   7     1316.78     1303.64     80.20 o 
  -1  12   7     1510.41     1525.97     69.37 o 
   0  12   7     1139.93     1153.61     82.49 o 
   1  12   7       61.65       72.10      9.68 o 
   2  12   7      980.95      963.51     46.69 o 
   3  12   7      791.88      970.77     76.60 o 
   4  12   7      130.00      121.86     51.52 o 
   5  12   7      196.98      190.28     59.16 o 
  -6  13   7      409.88      367.54     45.19 o 
  -5  13   7     1321.55     1234.84     70.56 o 
  -4  13   7     1618.09     1719.88    133.72 o 
  -3  13   7      136.44      208.23     31.48 o 
  -2  13   7     1514.56     1518.65     60.45 o 
  -1  13   7      792.66      827.91     43.50 o 
   0  13   7      205.16      251.63     40.87 o 
   1  13   7       99.16       87.84     11.84 o 
   2  13   7     1711.49     1876.38    159.20 o 
   3  13   7      310.61      309.14     57.79 o 
   4  13   7       50.17      -34.62     46.62 o 
  -5  14   7      780.39      903.92    155.52 o 
  -4  14   7      734.42      726.92     85.74 o 
  -3  14   7      820.11      849.21     44.91 o 
  -2  14   7     1000.54     1061.01     36.89 o 
  -1  14   7      324.35      328.01     24.98 o 
   0  14   7        5.02       20.37     14.38 o 
   2  14   7      958.40     1111.71     81.78 o 
   3  14   7      147.70       95.69     50.71 o 
  -4  15   7       22.14       -9.44     38.71 o 
  -3  15   7      514.44      498.38     34.10 o 
  -2  15   7     1016.94      981.49     30.81 o 
  -1  15   7      120.58      117.90     26.18 o 
   0  15   7       96.63       89.14     37.35 o 
   1  15   7     1493.66     1710.63     93.78 o 
   2  15   7      279.58      372.66     61.88 o 
  -2 -16   8       17.10       41.47     22.65 o 
  -1 -16   8      392.02      437.47     30.51 o 
   0 -16   8      584.24      600.83     62.26 o 
   1 -16   8       96.11      121.66     29.30 o 
   2 -16   8       53.01       90.48     35.01 o 
  -4 -15   8      682.20      725.42     87.51 o 
  -3 -15   8      286.84      430.23     76.28 o 
  -2 -15   8       57.11       66.34     23.50 o 
  -1 -15   8      549.07      629.10     52.86 o 
   0 -15   8      765.61      688.95     55.37 o 
   1 -15   8        3.47       54.84     28.86 o 
   2 -15   8      405.56      435.65     47.53 o 
   3 -15   8      715.39      778.10     87.18 o 
   4 -15   8       64.69       62.92     29.64 o 
  -5 -14   8     1019.80     1137.33    167.66 o 
  -4 -14   8     1023.16     1000.22     30.97 o 
  -3 -14   8       31.40       46.63     34.57 o 
  -2 -14   8      443.99      436.47     26.16 o 
  -1 -14   8      897.56      996.27     47.67 o 
   0 -14   8      180.86      194.71     25.05 o 
   1 -14   8       42.15       57.07     28.36 o 
   2 -14   8      854.83      877.60     42.21 o 
   3 -14   8      616.43      667.32     44.59 o 
   4 -14   8        4.31       32.04     35.76 o 
   5 -14   8      350.32      396.33     45.88 o 
  -6 -13   8      151.56       29.99     47.98 o 
  -5 -13   8      598.41      659.67     54.16 o 
  -4 -13   8      118.89       86.73     15.80 o 
  -3 -13   8       72.86       59.01     21.37 o 
  -2 -13   8     1284.89     1309.37     39.41 o 
  -1 -13   8     1053.74     1135.58     80.73 o 
   0 -13   8       90.07       88.41     38.19 o 
   1 -13   8      285.75      281.47     38.02 o 
   2 -13   8     1422.91     1336.35     49.29 o 
   3 -13   8      328.76      346.35     32.20 o 
   4 -13   8      227.17      247.68     33.27 o 
   5 -13   8      749.91      870.11     55.99 o 
   6 -13   8      468.73      474.36     49.29 o 
  -7 -12   8        7.22      108.23     52.61 o 
  -6 -12   8     1096.11     1120.37     43.10 o 
  -5 -12   8     1181.94     1238.53     80.05 o 
  -4 -12   8      216.60      211.64     57.15 o 
  -3 -12   8      747.54      730.26     69.57 o 
  -2 -12   8      896.33      882.47     50.51 o 
  -1 -12   8      264.11      294.69     38.49 o 
   0 -12   8      317.66      332.42     30.31 o 
   1 -12   8     1386.94     1444.05     80.95 o 
   2 -12   8     2384.62     2321.43     62.77 o 
   3 -12   8        0.97       -4.52     27.55 o 
   4 -12   8      420.73      480.65     38.54 o 
   5 -12   8      764.60      789.85     42.94 o 
   6 -12   8      157.73      113.86     44.38 o 
  -7 -11   8      444.55      400.92     64.06 o 
  -6 -11   8     1238.40     1281.84     59.44 o 
  -5 -11   8      684.23      709.93     31.32 o 
  -4 -11   8        2.71       -8.86     17.44 o 
  -3 -11   8     2056.24     1968.53     62.46 o 
  -2 -11   8      564.54      602.03     44.30 o 
  -1 -11   8      401.83      417.15     35.20 o 
   0 -11   8      746.19      693.10     33.33 o 
   1 -11   8     1600.23     1562.45    118.32 o 
   2 -11   8      953.53      934.03     40.14 o 
   3 -11   8        1.79      -21.70     21.70 o 
   4 -11   8      743.86      770.92    121.72 o 
   5 -11   8      691.96      619.37     69.10 o 
   6 -11   8        5.38       68.29     38.95 o 
   7 -11   8       47.93      -51.26     51.26 o 
  -8 -10   8       32.28       10.09     70.33 o 
  -7 -10   8     1574.25     1576.66     36.19 o 
  -6 -10   8      764.53      756.64     32.28 o 
  -5 -10   8      471.89      481.04     44.17 o 
  -4 -10   8      624.16      601.74     42.19 o 
  -3 -10   8     1971.57     2073.51     93.24 o 
  -2 -10   8     2057.34     2014.80     47.41 o 
  -1 -10   8      211.76      249.46     28.09 o 
   0 -10   8     2289.22     2185.98     62.35 o 
   1 -10   8     2802.28     2714.37     83.59 o 
   2 -10   8       34.36       28.03     32.43 o 
   3 -10   8      452.97      484.66     77.42 o 
   4 -10   8     2963.97     2970.56    108.23 o 
   5 -10   8      408.19      484.64     58.20 o 
   6 -10   8        6.51       29.98     34.34 o 
   7 -10   8      555.52      599.08     74.00 o 
  -8  -9   8      183.22      159.32     21.56 o 
  -7  -9   8     1035.28     1062.26     48.66 o 
  -6  -9   8      850.94      906.50     27.56 o 
  -5  -9   8       38.27       53.89     17.19 o 
  -4  -9   8     2305.30     2352.39    112.97 o 
  -3  -9   8      603.72      594.82     34.16 o 
  -2  -9   8      476.99      605.94     59.90 o 
  -1  -9   8     1108.80     1072.28     43.12 o 
   0  -9   8     2690.93     2628.50     62.28 o 
   1  -9   8     1662.22     1671.14     69.52 o 
   2  -9   8      123.55      123.81     30.86 o 
   3  -9   8     1625.75     1476.97     99.50 o 
   4  -9   8     2017.79     1948.44     77.46 o 
   5  -9   8      190.72      229.55     40.71 o 
   6  -9   8       11.98       95.79     50.43 o 
   7  -9   8     1290.44     1358.38     94.13 o 
   8  -9   8      122.86       56.70    102.77 o 
  -9  -8   8       17.67      -17.49     29.17 o 
  -8  -8   8      773.82      799.19     27.26 o 
  -7  -8   8     1007.03     1064.95     36.21 o 
  -6  -8   8      349.98      338.75     20.59 o 
  -5  -8   8     1200.49     1136.85     39.55 o 
  -4  -8   8     4057.25     3860.38    112.78 o 
  -3  -8   8     3547.90     3616.90     88.44 o 
  -2  -8   8      102.72      202.69     30.16 o 
  -1  -8   8     1174.48     1188.30     43.12 o 
   0  -8   8     2897.11     2783.01     77.06 o 
   1  -8   8      847.92      832.70     45.54 o 
   2  -8   8      518.37      562.16     43.57 o 
   3  -8   8     3863.41     3669.09    105.34 o 
   4  -8   8      811.32      806.53     64.60 o 
   5  -8   8        2.79      -24.99     37.03 o 
   6  -8   8      606.75      810.37     96.81 o 
   7  -8   8      881.84     1034.85    112.26 o 
   8  -8   8        1.92       71.70     97.59 o 
  -9  -7   8      143.21      120.20     39.62 o 
  -8  -7   8     1105.91     1113.06     54.23 o 
  -7  -7   8      985.43     1086.20     65.50 o 
  -6  -7   8       27.77       25.95     17.61 o 
  -5  -7   8     2827.61     2785.68     53.94 o 
  -4  -7   8     3923.80     3867.12     69.90 o 
  -3  -7   8      662.56      586.48     26.90 o 
  -2  -7   8     1472.22     1498.66    116.52 o 
  -1  -7   8     2435.05     2296.22    106.73 o 
   0  -7   8     2170.59     2122.68     65.23 o 
   1  -7   8      135.31      160.23     30.35 o 
   2  -7   8     2907.62     2842.88    225.72 o 
   3  -7   8     2775.57     2597.29     84.18 o 
   4  -7   8      145.16      132.35     39.68 o 
   5  -7   8       47.39       40.03     28.90 o 
   6  -7   8     1318.48     1337.20     67.56 o 
   7  -7   8      464.29      542.15    116.68 o 
   8  -7   8        3.88        1.14     48.93 o 
  -9  -6   8      713.49      742.27     41.44 o 
  -8  -6   8     1562.03     1598.00     44.14 o 
  -7  -6   8     1039.37      995.26     38.22 o 
  -6  -6   8      527.22      542.05     27.80 o 
  -5  -6   8     3126.38     3146.44     66.08 o 
  -4  -6   8     1142.69     1106.73     37.54 o 
  -3  -6   8        5.22        7.72     14.48 o 
  -2  -6   8     3316.09     3049.86     60.55 o 
  -1  -6   8     2923.74     2698.26     85.33 o 
   0  -6   8     4676.90     4659.60    106.77 o 
   1  -6   8      584.01      677.83     51.44 o 
   2  -6   8     3695.27     3554.52     93.91 o 
   3  -6   8     1372.50     1413.40     69.92 o 
   4  -6   8      382.87      370.91     69.00 o 
   5  -6   8     2013.25     2173.89    121.58 o 
   6  -6   8     2470.38     2552.64     87.08 o 
   7  -6   8      214.11      184.93     37.59 o 
   8  -6   8      102.86       92.30     47.43 o 
   9  -6   8      827.75      894.16     94.05 o 
 -10  -5   8       74.45      137.40     32.44 o 
  -9  -5   8     1309.24     1347.26    184.28 o 
  -8  -5   8     1819.76     1838.97     48.05 o 
  -7  -5   8      395.69      426.83     31.27 o 
  -6  -5   8     2353.91     2342.16     48.43 o 
  -5  -5   8     3490.48     3406.22    109.82 o 
  -4  -5   8     1244.81     1295.45     38.17 o 
  -3  -5   8      369.16      382.90     22.45 o 
  -2  -5   8     7831.83     8005.26    158.04 o 
  -1  -5   8     4897.81     4746.02    100.91 o 
   0  -5   8      174.71      157.00     26.12 o 
   1  -5   8      897.32      894.11     44.05 o 
   2  -5   8     6071.10     5938.09    159.33 o 
   3  -5   8      762.23      759.74     54.50 o 
   4  -5   8      595.23      622.17     56.29 o 
   5  -5   8     1759.45     1751.74     80.53 o 
   6  -5   8      823.66      912.09     52.30 o 
   7  -5   8       11.48       72.97     31.21 o 
   8  -5   8      503.49      546.55     47.88 o 
   9  -5   8      589.20      573.30     74.70 o 
 -10  -4   8      451.18      459.35     44.71 o 
  -9  -4   8     1786.43     1858.71     52.96 o 
  -8  -4   8     2246.93     2186.80     47.09 o 
  -7  -4   8        3.98        3.94     18.17 o 
  -6  -4   8     4475.31     4503.56     77.08 o 
  -5  -4   8     3093.82     2993.31     84.83 o 
  -4  -4   8       43.37       75.43     15.81 o 
  -3  -4   8      984.12      918.13     29.67 o 
  -2  -4   8     7834.82     7934.53    154.53 o 
  -1  -4   8     3856.66     3881.11     99.22 o 
   0  -4   8     1823.43     1792.99     53.30 o 
   1  -4   8     3014.31     2835.98     75.79 o 
   2  -4   8     4087.94     3941.99     95.70 o 
   3  -4   8      256.48      306.77     33.33 o 
   4  -4   8     2524.20     2428.63     78.38 o 
   5  -4   8     3450.50     3315.89    108.04 o 
   6  -4   8      546.53      472.99     48.25 o 
   7  -4   8      399.47      339.51     37.68 o 
   8  -4   8     1453.95     1447.21     64.48 o 
   9  -4   8      255.83      196.01     53.98 o 
 -10  -3   8      549.98      493.15     80.97 o 
  -9  -3   8      686.07      666.69     37.35 o 
  -8  -3   8      831.61      933.44     56.40 o 
  -7  -3   8      611.19      596.32     24.72 o 
  -6  -3   8     3146.96     3085.57     63.35 o 
  -5  -3   8     1291.38     1308.53     33.91 o 
  -4  -3   8       11.66       10.48     14.83 o 
  -3  -3   8     3182.12     3081.07     55.88 o 
  -2  -3   8    10652.18    10546.91    205.00 o 
  -1  -3   8     2069.80     2211.13     56.51 o 
   0  -3   8     6045.70     5732.99    132.65 o 
   1  -3   8     5743.67     5664.57    136.31 o 
   2  -3   8     2443.84     2218.80     75.10 o 
   3  -3   8       47.93       33.13     23.02 o 
   4  -3   8     4329.96     4316.65    160.70 o 
   5  -3   8     2032.33     2002.14     65.13 o 
   6  -3   8        0.41       32.89     40.74 o 
   7  -3   8     1248.88     1225.79     61.61 o 
   8  -3   8     2003.50     2114.30     73.14 o 
   9  -3   8      155.03      178.83     85.05 o 
 -10  -2   8     1002.99     1003.21     66.52 o 
  -9  -2   8      667.09      665.44     87.51 o 
  -8  -2   8       32.53        8.54     16.35 o 
  -7  -2   8     1746.79     1843.74     78.86 o 
  -6  -2   8     5274.86     5199.68     85.78 o 
  -5  -2   8     1195.93     1121.36     69.10 o 
  -4  -2   8      960.14      961.55     40.17 o 
  -3  -2   8     1868.98     1868.15     56.16 o 
  -2  -2   8     1605.39     1554.03     44.39 o 
  -1  -2   8      679.83      691.04     31.96 o 
   0  -2   8     6004.75     5927.52    160.29 o 
   1  -2   8     7825.35     7670.28    204.77 o 
   2  -2   8     1562.47     1536.27     59.86 o 
   3  -2   8     1242.66     1290.83     48.67 o 
   4  -2   8     5626.21     5467.29    121.83 o 
   5  -2   8      565.07      590.03     44.24 o 
   6  -2   8      141.54      142.60     31.39 o 
   7  -2   8     1630.70     1541.27     56.29 o 
   8  -2   8     1053.22     1017.63     47.90 o 
   9  -2   8        5.14       52.34     37.08 o 
 -10  -1   8      854.21      876.72     65.70 o 
  -9  -1   8      172.08      116.40     36.80 o 
  -8  -1   8      379.54      415.87     30.31 o 
  -7  -1   8     1944.19     2068.00     82.69 o 
  -6  -1   8     2825.44     2801.27     67.51 o 
  -5  -1   8       31.15       41.63     13.45 o 
  -4  -1   8     3422.43     3618.52     68.67 o 
  -3  -1   8     2881.53     3010.09    112.59 o 
  -2  -1   8     5040.24     5231.04    144.62 o 
  -1  -1   8       40.70       55.16     17.96 o 
   0  -1   8     6818.68     6502.08    200.23 o 
   1  -1   8     1976.91     2539.73    107.14 o 
   2  -1   8        3.84       -4.66     37.48 o 
   3  -1   8     4451.21     4772.72    122.41 o 
   4  -1   8     3044.96     3017.80    163.84 o 
   5  -1   8      317.39      430.55     58.20 o 
   6  -1   8      756.25      704.25     43.38 o 
   7  -1   8     2133.24     2106.58     61.68 o 
   8  -1   8      483.26      477.98     42.66 o 
   9  -1   8       89.92       92.41     35.17 o 
 -10   0   8      612.15      667.90     62.16 o 
  -9   0   8        0.95       -4.36     29.71 o 
  -8   0   8     1510.22     1481.09     77.15 o 
  -7   0   8     1336.58     1353.53     28.95 o 
  -6   0   8     2017.61     2039.99     62.51 o 
  -5   0   8     2346.21     2480.79     48.71 o 
  -4   0   8     3532.89     3539.29     57.70 o 
  -3   0   8     2954.96     3055.70     67.64 o 
  -2   0   8      222.51      271.52     22.41 o 
  -1   0   8     4918.16     4887.88     92.63 o 
   0   0   8     7210.79     7394.08    137.41 o 
   1   0   8      138.86      325.41    107.00 o 
   2   0   8     4654.24     4744.76    156.61 o 
   3   0   8     7373.13     7603.63    202.77 o 
   4   0   8      884.34     1006.97     63.89 o 
   5   0   8        6.87       -5.88     20.97 o 
   6   0   8     2457.18     2482.32     72.36 o 
   7   0   8     1534.01     1550.61     48.38 o 
   8   0   8       51.90       20.72     26.72 o 
   9   0   8      454.99      305.87     41.16 o 
 -10   1   8      446.19      500.79     60.25 o 
  -9   1   8      275.80      210.46     45.53 o 
  -8   1   8     2559.04     2301.65    106.05 o 
  -7   1   8     1436.92     1401.55     37.82 o 
  -6   1   8      188.53      231.91     33.88 o 
  -5   1   8     1356.04     1519.08     38.35 o 
  -4   1   8     3436.32     3460.53     95.41 o 
  -3   1   8      416.43      504.26     28.50 o 
  -2   1   8      543.20      483.62     39.80 o 
  -1   1   8     5979.75     5558.53    101.28 o 
   0   1   8     8373.95     8622.48    156.55 o 
   1   1   8       78.94       54.44     23.17 o 
   2   1   8     6161.76     6001.57    128.57 o 
   3   1   8     3913.64     4063.88     97.62 o 
   4   1   8      344.19      348.85     41.05 o 
   5   1   8      835.99      946.47     55.80 o 
   6   1   8     2611.01     2560.46     68.09 o 
   7   1   8      478.85      512.40     87.78 o 
   8   1   8       76.26       13.09     40.35 o 
   9   1   8      596.93      353.85     67.33 o 
 -10   2   8      130.03      159.20     47.98 o 
  -9   2   8      797.85      836.91     68.43 o 
  -8   2   8     3308.74     3380.37    137.12 o 
  -7   2   8     1205.30      979.22     68.43 o 
  -6   2   8     3645.38     3643.82    117.05 o 
  -5   2   8     2190.91     2167.06     49.33 o 
  -4   2   8     9574.77    10141.01    230.17 o 
  -3   2   8      255.24      290.12     24.84 o 
  -2   2   8     4976.04     5406.35    165.07 o 
  -1   2   8    10429.82    10443.49    191.00 o 
   0   2   8     2038.31     2028.15     56.02 o 
   1   2   8     1007.48      990.58     63.93 o 
   2   2   8     7283.81     7306.61    129.10 o 
   3   2   8      715.62      599.38     46.62 o 
   4   2   8      398.28      425.05     27.69 o 
   5   2   8     6583.14     6748.85    136.52 o 
   6   2   8     1771.96     1808.66     42.41 o 
   7   2   8       49.48       72.83     27.17 o 
   8   2   8      372.62      325.66     37.30 o 
   9   2   8      555.12      671.98     70.06 o 
 -10   3   8       46.40       73.06     45.80 o 
  -9   3   8     1131.35     1274.18     86.69 o 
  -8   3   8     2873.05     2915.30    125.67 o 
  -7   3   8      215.20      263.34     47.71 o 
  -6   3   8     1484.17     1472.22     42.06 o 
  -5   3   8     2771.32     2972.26     70.68 o 
  -4   3   8     1148.28     1131.16     43.85 o 
  -3   3   8      822.51      802.95     36.67 o 
  -2   3   8     8763.18     8841.07    254.21 o 
  -1   3   8     5362.81     5142.52     94.45 o 
   0   3   8      502.27      569.56     24.03 o 
   1   3   8     4841.66     4844.44     85.05 o 
   2   3   8     4920.98     4664.70     92.06 o 
   3   3   8     1114.42     1090.76     34.52 o 
   4   3   8      997.40     1033.45     32.85 o 
   5   3   8     4571.89     4621.48     78.63 o 
   6   3   8     1471.06     1426.80     52.20 o 
   7   3   8       25.33       33.76     12.62 o 
   8   3   8      608.19      755.87     52.20 o 
 -10   4   8      411.48      525.05     71.15 o 
  -9   4   8     1163.15     1034.28    140.94 o 
  -8   4   8     1101.19     1158.32     82.33 o 
  -7   4   8      223.55      192.74     46.62 o 
  -6   4   8     1994.88     1763.24    149.12 o 
  -5   4   8     3371.38     3319.80    134.95 o 
  -4   4   8      709.51      710.19     36.31 o 
  -3   4   8     1254.66     1305.89     75.65 o 
  -2   4   8     7824.76     7793.91    147.69 o 
  -1   4   8     1476.73     1399.15     46.85 o 
   0   4   8      574.26      527.11     23.43 o 
   1   4   8     6242.70     6089.49    104.41 o 
   2   4   8     4638.86     4629.30     76.93 o 
   3   4   8       28.98       19.45     10.98 o 
   4   4   8     4585.28     4511.82     72.09 o 
   5   4   8     2304.55     2343.99     80.56 o 
   6   4   8      357.18      375.28     19.25 o 
   7   4   8      298.15      436.21     51.80 o 
   8   4   8      963.03      980.85     82.60 o 
 -10   5   8      641.01      718.59    108.77 o 
  -9   5   8      924.87     1014.11     86.96 o 
  -8   5   8      259.88      262.80     53.16 o 
  -7   5   8     1065.78     1043.55     77.97 o 
  -6   5   8     4202.73     4154.86    154.30 o 
  -5   5   8     1531.66     1436.93    131.94 o 
  -4   5   8      104.11       81.32     27.53 o 
  -3   5   8     3450.68     3657.59     80.67 o 
  -2   5   8     3072.86     2922.33     64.92 o 
  -1   5   8        3.33        3.46     13.51 o 
   0   5   8     2194.15     2022.59     52.77 o 
   1   5   8     5829.26     5838.96    128.63 o 
   2   5   8     3898.72     3952.23     72.45 o 
   3   5   8      154.35      158.72     12.69 o 
   4   5   8     2356.85     2413.15     61.34 o 
   5   5   8      654.39      685.69     42.80 o 
   6   5   8       14.64       23.11     34.04 o 
   7   5   8      719.10      696.84     33.73 o 
   8   5   8      691.89      613.65    124.31 o 
  -9   6   8      470.26      509.24     71.15 o 
  -8   6   8        0.68       -9.81     39.26 o 
  -7   6   8     1772.58     1769.79    101.96 o 
  -6   6   8     2493.14     2590.62    112.59 o 
  -5   6   8      359.47      342.13     47.16 o 
  -4   6   8     1709.94     1660.60     35.72 o 
  -3   6   8     4181.02     4385.09    112.72 o 
  -2   6   8      491.10      419.54     26.00 o 
  -1   6   8      912.55      903.85     30.31 o 
   0   6   8     4073.92     4208.76    114.50 o 
   1   6   8     4102.09     3904.84     64.70 o 
   2   6   8      116.87      113.95     12.05 o 
   3   6   8     2847.95     2857.85     49.34 o 
   4   6   8     2203.36     2254.92     34.63 o 
   5   6   8      253.07      214.10     15.11 o 
   6   6   8      109.32       68.24     15.95 o 
   7   6   8     1129.63      878.35    137.40 o 
  -9   7   8       29.83      -15.06     58.34 o 
  -8   7   8      330.27      315.14     61.34 o 
  -7   7   8     1266.71     1076.54    138.76 o 
  -6   7   8     1328.11     1290.27     82.60 o 
  -5   7   8       54.63       32.99     33.53 o 
  -4   7   8     4757.85     4577.37    176.24 o 
  -3   7   8     5280.89     5159.46    220.41 o 
  -2   7   8       18.16       10.34     13.31 o 
  -1   7   8     2564.36     2594.39     42.93 o 
   0   7   8     4259.22     4085.73     66.57 o 
   1   7   8     2230.85     2209.53     54.11 o 
   2   7   8      881.73      862.03     19.52 o 
   3   7   8     4002.00     3988.44     62.24 o 
   4   7   8      972.19     1057.27     53.93 o 
   5   7   8       29.00       19.79      7.48 o 
   7   7   8      961.02     1003.21     89.42 o 
  -9   8   8       10.78        8.93     40.25 o 
  -8   8   8     1333.50     1325.98    167.66 o 
  -7   8   8     1507.86     1663.47    166.84 o 
  -6   8   8      524.53      601.11    109.86 o 
  -5   8   8     1336.76     1285.63     79.06 o 
  -4   8   8     4902.50     4816.60    109.59 o 
  -3   8   8     1298.03     1284.83     93.64 o 
  -2   8   8        1.21      -11.53     15.27 o 
  -1   8   8     4349.59     4208.69     63.75 o 
   0   8   8     3603.38     3642.58     54.76 o 
   1   8   8      121.47      110.19     14.23 o 
   2   8   8     2669.88     2554.35     40.27 o 
   3   8   8     3811.23     3782.12    112.01 o 
   4   8   8      584.99      588.99     13.00 o 
   5   8   8       16.48       23.99     38.98 o 
   6   8   8      893.58     1008.11     84.51 o 
  -8   9   8     1005.87     1100.76     83.89 o 
  -7   9   8      991.98      854.09     80.42 o 
  -6   9   8       35.02       -6.54     62.43 o 
  -5   9   8     3455.33     3363.20    133.58 o 
  -4   9   8     5837.57     5504.37    187.97 o 
  -3   9   8      783.09      791.22     68.56 o 
  -2   9   8      203.13      188.84     32.30 o 
  -1   9   8     2796.69     2793.89     70.06 o 
   0   9   8     3433.77     3425.09     80.11 o 
   1   9   8      189.78      193.71     27.67 o 
   2   9   8     3561.45     3571.14    169.43 o 
   3   9   8     1590.26     1580.36     43.21 o 
   4   9   8      152.86      160.84     46.62 o 
   6   9   8     1135.90     1277.18     99.78 o 
   7   9   8      464.28      453.08     76.60 o 
  -8  10   8     1075.37     1000.55     82.98 o 
  -7  10   8      530.03      685.57    140.26 o 
  -6  10   8       76.77      -25.35     69.79 o 
  -5  10   8     2528.02     2745.46    185.10 o 
  -4  10   8     1026.82      974.53     76.19 o 
  -3  10   8      145.96      139.68     16.44 o 
  -2  10   8     2148.35     2127.73     71.03 o 
  -1  10   8     3007.15     2933.85     96.37 o 
   0  10   8     1313.30     1398.52     47.35 o 
   1  10   8     1923.77     1919.33     77.29 o 
   2  10   8     3043.57     3037.69     73.88 o 
   3  10   8      596.78      525.38     57.88 o 
   4  10   8        3.00      -15.54     37.62 o 
   5  10   8      874.61     1010.84     85.87 o 
   6  10   8      876.39      894.44    155.93 o 
  -7  11   8        6.17      -19.25     39.03 o 
  -6  11   8      476.81      509.69     56.11 o 
  -5  11   8     1680.48     1725.38     79.34 o 
  -4  11   8      480.12      468.44     94.19 o 
  -3  11   8      141.18      127.19     17.58 o 
  -2  11   8     1902.85     1969.39     70.12 o 
  -1  11   8     2931.81     2837.20     71.11 o 
   0  11   8      381.52      426.05     30.76 o 
   1  11   8     1526.60     1474.83     36.96 o 
   2  11   8      680.56      641.20     43.37 o 
   3  11   8      230.84      311.59     89.42 o 
   4  11   8      340.67      362.30    107.68 o 
   5  11   8      831.23      747.50     84.24 o 
  -7  12   8      151.11      151.24     40.38 o 
  -6  12   8     1310.66     1339.27     84.09 o 
  -5  12   8     1395.41     1441.55     61.37 o 
  -4  12   8        6.19       30.08     15.64 o 
  -3  12   8      859.19      794.25     27.08 o 
  -2  12   8     1863.59     1855.54     50.55 o 
  -1  12   8      658.37      660.96     53.75 o 
   0  12   8      114.73      119.71     17.02 o 
   1  12   8     1520.83     1484.03     28.45 o 
   2  12   8      435.13      437.27     53.70 o 
   3  12   8        2.61      -41.16     41.16 o 
   4  12   8      672.72      636.55     76.06 o 
   5  12   8      639.04      712.88    148.03 o 
  -6  13   8      786.46      885.92    175.42 o 
  -5  13   8      262.10      296.88     37.10 o 
  -4  13   8       27.42       47.42     24.85 o 
  -3  13   8     1787.07     1690.92     57.42 o 
  -2  13   8      537.16      607.06     44.58 o 
  -1  13   8       25.62       21.50     22.24 o 
   0  13   8     1228.79     1208.98     38.79 o 
   1  13   8      427.56      477.88     25.38 o 
   2  13   8      443.34      415.73     57.25 o 
   3  13   8      269.72      239.35     56.70 o 
   4  13   8      837.23      793.57     88.05 o 
  -5  14   8       76.17       16.36     37.89 o 
  -4  14   8      171.37      122.89     34.98 o 
  -3  14   8     1832.03     1719.10     87.70 o 
  -2  14   8       39.39       44.38     20.65 o 
  -1  14   8      112.34      125.06     15.97 o 
   0  14   8     1399.41     1380.29     58.68 o 
   1  14   8      634.29      698.43     63.79 o 
   2  14   8        2.75      -25.63     40.07 o 
  -3  15   8      424.21      503.51     48.25 o 
  -2  15   8       66.77       54.59     17.90 o 
  -1  15   8      374.38      385.55     23.02 o 
   0  15   8      710.00      697.34     59.16 o 
   1  15   8      596.69      560.76     63.52 o 
  -1 -16   9      663.92      789.04     50.74 o 
   0 -16   9       10.89       -0.65     21.37 o 
   1 -16   9      195.22      186.84     30.26 o 
  -3 -15   9      192.46      205.15     23.07 o 
  -2 -15   9      984.65     1086.62     46.87 o 
  -1 -15   9      431.76      401.98     40.37 o 
   0 -15   9        1.28       -1.60     44.59 o 
   1 -15   9      608.38      572.56     65.42 o 
   2 -15   9      508.34      614.80     41.02 o 
   3 -15   9       16.29       10.20     55.41 o 
  -5 -14   9      330.76      318.74     29.13 o 
  -4 -14   9       50.64       58.69     20.35 o 
  -3 -14   9      725.83      862.19     58.52 o 
  -2 -14   9      735.94      745.05     34.39 o 
  -1 -14   9      132.92      123.27     27.34 o 
   0 -14   9      255.80      249.82     33.90 o 
   1 -14   9      991.39     1036.53     51.19 o 
   2 -14   9      286.13      429.46     54.32 o 
   3 -14   9      101.54      116.24     28.32 o 
   4 -14   9      360.51      318.63     49.42 o 
  -6 -13   9     1021.54     1241.20    103.32 o 
  -5 -13   9      207.59      226.03     23.78 o 
  -4 -13   9      160.43      166.22     19.34 o 
  -3 -13   9      589.92      608.64     34.03 o 
  -2 -13   9      478.24      503.55     39.78 o 
  -1 -13   9       27.69        9.74     20.26 o 
   0 -13   9      997.24     1030.85     72.25 o 
   1 -13   9     1040.48     1041.98     44.35 o 
   2 -13   9        7.52        0.18     28.25 o 
   3 -13   9      742.88      758.67     47.70 o 
   4 -13   9      925.38      879.86     56.21 o 
   5 -13   9      253.40      238.76     33.75 o 
  -6 -12   9     1015.42     1120.67     33.10 o 
  -5 -12   9        7.95       16.68     17.12 o 
  -4 -12   9     1115.03     1033.61     62.94 o 
  -3 -12   9     1073.82     1028.65     44.32 o 
  -2 -12   9       92.32       48.39     19.00 o 
  -1 -12   9      474.72      506.83     54.35 o 
   0 -12   9     1755.88     1812.17     53.63 o 
   1 -12   9      654.20      706.39     77.51 o 
   2 -12   9        7.62       -6.59     20.67 o 
   3 -12   9      612.13      654.05     39.75 o 
   4 -12   9      263.98      260.44     32.09 o 
   5 -12   9        5.21       21.22     84.37 o 
   6 -12   9      204.00      155.63     57.03 o 
  -7 -11   9      966.60      998.46     45.59 o 
  -6 -11   9      150.28      156.76     17.98 o 
  -5 -11   9      274.36      327.32     31.14 o 
  -4 -11   9     1104.67     1022.16     33.32 o 
  -3 -11   9     1353.24     1234.07     44.68 o 
  -2 -11   9      151.97      108.30     20.82 o 
  -1 -11   9      946.77      955.33     37.25 o 
   0 -11   9     2288.81     2006.42     56.93 o 
   1 -11   9       87.12       97.91     26.65 o 
   2 -11   9      763.84      822.67     46.39 o 
   3 -11   9     2688.10     2755.76    354.26 o 
   4 -11   9     1056.21     1077.74     72.79 o 
   5 -11   9        3.98      -31.23     34.10 o 
   6 -11   9      710.36      763.09     66.12 o 
  -8 -10   9      507.21      554.82     45.84 o 
  -7 -10   9     1151.79     1219.01     42.88 o 
  -6 -10   9       36.02       19.82     20.41 o 
  -5 -10   9     1097.39     1037.46     34.60 o 
  -4 -10   9     2693.11     2693.70     63.22 o 
  -3 -10   9      417.18      376.40     31.96 o 
  -2 -10   9      425.34      379.67     34.05 o 
  -1 -10   9     2425.76     2264.65     80.98 o 
   0 -10   9     1962.47     1888.47     87.36 o 
   1 -10   9       29.55       15.03     19.95 o 
   2 -10   9     2043.83     1973.32     96.64 o 
   3 -10   9      732.91      759.74     64.22 o 
   4 -10   9      199.44      165.07     38.53 o 
   5 -10   9      203.48      152.56     62.43 o 
   6 -10   9     1433.53     1416.19    168.88 o 
   7 -10   9      440.59      397.44     71.46 o 
  -8  -9   9     1190.47     1154.76     57.31 o 
  -7  -9   9      604.53      628.29     33.73 o 
  -6  -9   9      116.14      111.81     18.42 o 
  -5  -9   9     1987.04     1979.21     45.53 o 
  -4  -9   9     1638.51     1573.57     74.59 o 
  -3  -9   9       96.06       68.64     21.09 o 
  -2  -9   9     1019.82     1038.32     41.73 o 
  -1  -9   9     3226.36     3229.93     71.37 o 
   0  -9   9     1232.18     1148.65     49.08 o 
   1  -9   9      522.53      512.33     41.96 o 
   2  -9   9     2424.65     2301.07     94.41 o 
   3  -9   9      876.08      810.02     67.47 o 
   4  -9   9      182.63      220.79     48.71 o 
   5  -9   9      401.66      519.51     62.66 o 
   6  -9   9     1622.35     1480.79     80.84 o 
   7  -9   9      169.52      170.40     45.82 o 
  -8  -8   9     1102.28     1145.25     35.36 o 
  -7  -8   9       24.33       24.70     26.16 o 
  -6  -8   9      506.57      472.88     28.51 o 
  -5  -8   9     2077.02     2024.31     61.34 o 
  -4  -8   9     1572.19     1663.61     93.91 o 
  -3  -8   9       30.11       65.63     21.35 o 
  -2  -8   9     1778.00     1711.26     48.10 o 
  -1  -8   9     2603.81     2580.45    104.46 o 
   0  -8   9       35.19       95.11     34.61 o 
   1  -8   9     1943.70     1956.48     83.65 o 
   2  -8   9     2654.47     2657.91    103.76 o 
   3  -8   9      346.91      327.47     39.38 o 
   4  -8   9       31.97       72.68     31.39 o 
   5  -8   9      880.72      781.78     56.47 o 
   6  -8   9     1338.90     1331.27    140.39 o 
   7  -8   9        6.27       89.34     68.97 o 
   8  -8   9      516.62      594.26     66.24 o 
  -9  -7   9     1089.67     1094.11     48.52 o 
  -8  -7   9      504.96      516.61     28.01 o 
  -7  -7   9       69.85       68.10     23.85 o 
  -6  -7   9     2259.91     2291.13     49.56 o 
  -5  -7   9     1154.93     1202.33     62.16 o 
  -4  -7   9      124.63      121.24     20.61 o 
  -3  -7   9     3153.61     3093.51     64.19 o 
  -2  -7   9     4526.19     4370.23     92.63 o 
  -1  -7   9     2216.21     2185.35    110.06 o 
   0  -7   9      234.00      269.28     32.76 o 
   1  -7   9     2077.83     2103.29     72.37 o 
   2  -7   9     2187.49     2036.72    117.09 o 
   3  -7   9        0.81      -29.86     29.86 o 
   4  -7   9       51.89       29.09     35.04 o 
   5  -7   9     1628.12     1642.38     72.37 o 
   6  -7   9      646.83      681.69     66.39 o 
   7  -7   9      160.76      200.45     40.93 o 
   8  -7   9      648.90      617.11     58.76 o 
  -9  -6   9      615.70      700.85     54.11 o 
  -8  -6   9      190.78      132.45     24.97 o 
  -7  -6   9     1070.15     1019.16     33.49 o 
  -6  -6   9     3091.32     3082.77     85.16 o 
  -5  -6   9      888.54      968.00     44.73 o 
  -4  -6   9        6.32       -9.70     16.88 o 
  -3  -6   9     2004.43     1958.22     47.43 o 
  -2  -6   9     2935.60     2931.32    138.52 o 
  -1  -6   9       42.41       30.26     28.56 o 
   0  -6   9      448.23      472.77     37.38 o 
   1  -6   9     3716.04     3653.02     99.08 o 
   2  -6   9      521.02      541.46     52.54 o 
   3  -6   9      274.75      275.32     36.68 o 
   4  -6   9      875.69      881.16     62.75 o 
   5  -6   9     1353.22     1335.14    102.91 o 
   6  -6   9        3.03        4.61     45.66 o 
   7  -6   9      663.07      648.10     64.00 o 
   8  -6   9      430.65      628.50    101.68 o 
  -9  -5   9      575.02      484.57     51.25 o 
  -8  -5   9       53.61       60.88     23.22 o 
  -7  -5   9     3036.17     2961.24     82.80 o 
  -6  -5   9     4175.37     4268.87     84.50 o 
  -5  -5   9      560.47      550.87     41.08 o 
  -4  -5   9     1069.03     1036.80     41.14 o 
  -3  -5   9     4021.58     3932.13     81.56 o 
  -2  -5   9     3017.18     2737.59     72.88 o 
  -1  -5   9     1551.72     1502.94     67.06 o 
   0  -5   9     2198.87     2096.01     66.98 o 
   1  -5   9     4091.60     3907.12    128.54 o 
   2  -5   9       60.58      101.13     64.75 o 
   3  -5   9      683.22      630.37     69.92 o 
   4  -5   9     1424.60     1420.19     60.79 o 
   5  -5   9      177.94      151.93     31.89 o 
   6  -5   9      409.17      431.32    115.45 o 
   7  -5   9     1368.98     1444.14     81.22 o 
   8  -5   9      291.14      243.27     48.53 o 
 -10  -4   9      817.17      837.46     60.25 o 
  -9  -4   9      398.61      378.97     45.93 o 
  -8  -4   9      485.21      478.76     54.63 o 
  -7  -4   9     4214.90     4141.17     77.04 o 
  -6  -4   9     1109.49     1113.37     63.67 o 
  -5  -4   9      438.31      446.59     31.34 o 
  -4  -4   9     2074.79     2088.67     61.54 o 
  -3  -4   9     2434.52     2361.12     82.64 o 
  -2  -4   9      913.75      944.31     51.84 o 
  -1  -4   9     1013.82      984.16     43.71 o 
   0  -4   9     9241.38     8995.39    190.99 o 
   1  -4   9      824.31      749.83     43.18 o 
   2  -4   9      384.19      333.34     43.49 o 
   3  -4   9     2788.25     2756.29     81.80 o 
   4  -4   9     3927.30     3896.84    124.10 o 
   5  -4   9       79.51      116.51     35.32 o 
   6  -4   9      907.63      892.99    120.22 o 
   7  -4   9     1643.83     1732.79    100.73 o 
   8  -4   9      241.42      258.01     37.87 o 
   9  -4   9       13.89       75.79     46.89 o 
 -10  -3   9      903.79      918.70     64.88 o 
  -9  -3   9       86.78       90.57     26.58 o 
  -8  -3   9     1583.16     1521.89     43.91 o 
  -7  -3   9     3857.13     3826.50     77.98 o 
  -6  -3   9     1042.59     1069.19     39.13 o 
  -5  -3   9      512.42      599.27     36.26 o 
  -4  -3   9     4261.28     4436.71     96.20 o 
  -3  -3   9     2854.03     2919.90     72.84 o 
  -2  -3   9       31.00       48.15     50.57 o 
  -1  -3   9     4108.68     4279.91    115.42 o 
   0  -3   9     4661.53     4468.30    218.09 o 
   1  -3   9      136.89      165.87     34.86 o 
   2  -3   9     2035.76     2071.00     67.64 o 
   3  -3   9     4624.97     4544.93    133.17 o 
   4  -3   9     1094.15     1111.85     61.29 o 
   5  -3   9      338.69      316.19     40.86 o 
   6  -3   9     2061.72     1979.57     82.18 o 
   7  -3   9     1280.00     1306.03     68.63 o 
   8  -3   9        6.33        7.30     24.38 o 
   9  -3   9      602.46      547.67     65.15 o 
 -10  -2   9      737.63      670.08     59.43 o 
  -9  -2   9       11.29        2.95     19.08 o 
  -8  -2   9     1900.86     1938.07     43.42 o 
  -7  -2   9     1139.05     1120.85     35.30 o 
  -6  -2   9        4.04      -15.64     15.64 o 
  -5  -2   9     2720.07     2724.50     87.65 o 
  -4  -2   9     5037.18     5403.15     98.28 o 
  -3  -2   9     1722.71     1813.84     55.07 o 
  -2  -2   9      831.55      714.92     43.42 o 
  -1  -2   9     2765.08     2608.15     68.37 o 
   0  -2   9     3106.38     3178.25     94.18 o 
   1  -2   9       37.18       11.60     25.30 o 
   2  -2   9     1834.93     1947.35    246.03 o 
   3  -2   9     4347.03     4406.09    231.72 o 
   4  -2   9      437.23      462.83     34.86 o 
   5  -2   9      668.92      591.31     43.75 o 
   6  -2   9     2407.15     2464.13     71.60 o 
   7  -2   9      827.09      824.16     76.74 o 
   8  -2   9       59.44       73.75     32.72 o 
   9  -2   9      645.47      609.83     62.70 o 
 -10  -1   9      227.49      149.94     75.24 o 
  -9  -1   9      541.07      602.47     96.23 o 
  -8  -1   9     1870.30     1778.02    108.26 o 
  -7  -1   9       90.77       76.33     17.03 o 
  -6  -1   9      239.86      217.73     17.97 o 
  -5  -1   9     2484.86     2658.17     99.07 o 
  -4  -1   9     3898.03     3833.48    110.72 o 
  -3  -1   9       74.84       87.32     22.21 o 
  -2  -1   9     3449.54     3349.04    113.41 o 
  -1  -1   9     3450.92     3307.11     75.40 o 
   0  -1   9      154.49      152.51     30.83 o 
   1  -1   9     1958.27     1953.69     55.59 o 
   2  -1   9    10318.03    10629.71    249.28 o 
   3  -1   9     5017.36     5118.60    167.95 o 
   4  -1   9        6.38        1.07     32.86 o 
   5  -1   9     1914.25     1830.02     56.67 o 
   6  -1   9     2280.03     2399.37     78.89 o 
   7  -1   9      187.09      175.19     38.03 o 
   8  -1   9      273.54      316.16    101.41 o 
   9  -1   9      947.57      986.85     67.33 o 
 -10   0   9        5.20       28.90     37.35 o 
  -9   0   9     1467.39     1407.49     85.33 o 
  -8   0   9     1397.15     1279.97     95.82 o 
  -7   0   9       14.75       36.85     18.69 o 
  -6   0   9      637.16      649.15     22.87 o 
  -5   0   9     5869.88     6165.46     99.73 o 
  -4   0   9      391.50      337.44     52.08 o 
  -3   0   9     2550.08     2555.11     86.28 o 
  -2   0   9     5679.67     5975.26    139.72 o 
  -1   0   9     2268.02     2234.88     56.81 o 
   0   0   9      540.85      488.67     29.34 o 
   1   0   9     1784.59     1844.95     52.16 o 
   2   0   9     4899.37     5882.58    143.14 o 
   3   0   9      762.71      968.07     41.13 o 
   4   0   9     1610.05     1652.79     90.92 o 
   5   0   9     1904.45     1767.15     71.83 o 
   6   0   9     1618.19     1565.91     49.44 o 
   7   0   9        6.37      -11.63     22.30 o 
   8   0   9      808.01      832.38     38.93 o 
   9   0   9      730.62      745.86     55.89 o 
 -10   1   9      266.54      278.88     94.32 o 
  -9   1   9     1907.27     1749.61     98.14 o 
  -8   1   9     1114.56     1165.68     76.33 o 
  -7   1   9      271.80      279.47     23.91 o 
  -6   1   9     2111.76     2254.36     76.05 o 
  -5   1   9     1251.60     1254.00     37.56 o 
  -4   1   9       38.51       44.37     21.72 o 
  -3   1   9     4356.76     4319.15    147.89 o 
  -2   1   9     6105.03     5771.38    218.63 o 
  -1   1   9     1926.46     1875.03     59.55 o 
   0   1   9     1509.89     1441.12     43.16 o 
   1   1   9     6475.13     6479.90    126.26 o 
   2   1   9     3864.92     3991.33    128.09 o 
   3   1   9      113.69      122.33     21.54 o 
   4   1   9     2416.95     2308.96     57.68 o 
   5   1   9     3267.86     3322.16     85.23 o 
   6   1   9      336.16      388.00     78.65 o 
   7   1   9      266.07      237.99     28.33 o 
   8   1   9      952.02     1024.47     88.05 o 
   9   1   9      333.17      311.05     66.79 o 
 -10   2   9      682.34      737.41     76.33 o 
  -9   2   9     1354.26     1388.41     91.87 o 
  -8   2   9      212.80      279.15     49.89 o 
  -7   2   9      728.68      692.10     63.37 o 
  -6   2   9     4838.73     5048.97     78.21 o 
  -5   2   9      145.05      160.16     19.31 o 
  -4   2   9       26.76       22.39     20.67 o 
  -3   2   9     6827.96     6766.72    141.63 o 
  -2   2   9     6943.64     6945.73    138.33 o 
  -1   2   9      260.79      318.60     43.89 o 
   0   2   9     4716.55     4651.14    131.71 o 
   1   2   9     8530.10     8370.63    160.79 o 
   2   2   9      724.63      655.22     41.71 o 
   3   2   9      545.79      541.04     56.43 o 
   4   2   9     2341.13     2286.10     62.56 o 
   5   2   9     4424.79     4588.43    101.33 o 
   6   2   9        3.49      -11.86     14.16 o 
   7   2   9      599.47      617.64     33.52 o 
   8   2   9      892.84     1078.72     80.15 o 
 -10   3   9      944.30      801.20    139.85 o 
  -9   3   9      531.94      579.84    115.31 o 
  -8   3   9       47.20      -22.63     65.97 o 
  -7   3   9     3127.42     3258.24    213.73 o 
  -6   3   9     1125.99     1256.30     61.40 o 
  -5   3   9      158.90      192.46     12.49 o 
  -4   3   9     2461.68     2338.61    162.07 o 
  -3   3   9     6884.33     7443.46    213.16 o 
  -2   3   9     4659.74     4493.04     93.81 o 
  -1   3   9       15.22       44.32     22.49 o 
   0   3   9     8398.14     8334.86    155.82 o 
   1   3   9     6542.54     6316.82    162.61 o 
   2   3   9      206.37      244.20     23.57 o 
   3   3   9      978.16      995.61     30.50 o 
   4   3   9     3805.31     3701.43     77.56 o 
   5   3   9     1869.30     1926.42     41.55 o 
   6   3   9      568.01      537.81     62.16 o 
   7   3   9     1096.94     1117.91     36.94 o 
   8   3   9      481.77      391.20     50.98 o 
 -10   4   9      745.81      603.29     80.42 o 
  -9   4   9      118.37      110.41     48.52 o 
  -8   4   9     1076.18     1055.82     82.87 o 
  -7   4   9     3577.56     3517.77    148.03 o 
  -6   4   9     1384.70     1112.98    159.89 o 
  -5   4   9      515.29      524.79     38.36 o 
  -4   4   9     1988.28     2194.06     90.23 o 
  -3   4   9     5106.24     5118.37    140.26 o 
  -2   4   9      707.64      711.07     56.02 o 
  -1   4   9     1095.76     1062.99     42.71 o 
   0   4   9     6636.44     6365.67    133.28 o 
   1   4   9     2258.61     2164.59     54.81 o 
   2   4   9        4.01       17.96     28.62 o 
   3   4   9     1717.15     1791.01     38.27 o 
   4   4   9     3109.18     3211.78     88.60 o 
   5   4   9       10.33        7.67     13.13 o 
   6   4   9     1252.82     1252.75     37.21 o 
   7   4   9      975.79     1029.48     27.16 o 
  -9   5   9       41.49       60.79     47.43 o 
  -8   5   9     2155.45     2011.87    116.40 o 
  -7   5   9     1779.26     1675.19    100.87 o 
  -6   5   9      338.96      431.00     55.89 o 
  -5   5   9      798.40      825.92     20.58 o 
  -4   5   9     5647.35     5593.84    123.84 o 
  -3   5   9     2021.68     2084.15    172.97 o 
  -2   5   9        4.43       24.04     17.70 o 
  -1   5   9     3112.19     2976.17     63.94 o 
   0   5   9     4500.87     4575.30     85.11 o 
   1   5   9      484.94      475.56     25.63 o 
   2   5   9      403.83      455.23     43.07 o 
   3   5   9     3220.55     3167.57     61.43 o 
   4   5   9      749.59      781.24     24.41 o 
   5   5   9      180.00      203.93     15.21 o 
   6   5   9      977.72      949.15     31.06 o 
   7   5   9      818.88       92.14     88.33 o 
  -9   6   9      639.40      736.05    145.57 o 
  -8   6   9     1288.80     1501.27    170.38 o 
  -7   6   9      773.30     1011.39    132.76 o 
  -6   6   9       30.76       36.26     38.17 o 
  -5   6   9     1218.59     1110.90     68.43 o 
  -4   6   9     4460.43     4348.70     72.60 o 
  -3   6   9      478.80      558.91     64.47 o 
  -2   6   9      455.42      449.85     27.87 o 
  -1   6   9     3768.31     3973.73     95.41 o 
   0   6   9     1264.54     1214.03     55.04 o 
   1   6   9      245.63      266.22     30.98 o 
   2   6   9     5006.77     4905.83     90.37 o 
   3   6   9     3024.31     3044.45     67.88 o 
   4   6   9       41.29       44.14      9.23 o 
   5   6   9      892.15      864.51     51.00 o 
   6   6   9      700.30      651.83     17.53 o 
   7   6   9      833.46     1020.93     89.96 o 
  -9   7   9     1332.40     1413.76    194.10 o 
  -8   7   9     1890.74     1976.97    123.49 o 
  -7   7   9      747.52      944.87     79.33 o 
  -6   7   9      386.02      302.87     92.69 o 
  -5   7   9     3684.78     3628.72    141.48 o 
  -4   7   9     1348.51     1304.78     32.87 o 
  -3   7   9        4.65       -3.82     15.55 o 
  -2   7   9     3370.99     3339.82     54.78 o 
  -1   7   9     2520.26     2360.44     86.96 o 
   0   7   9      198.67      218.16     18.58 o 
   1   7   9       85.79      109.97     34.21 o 
   2   7   9     4157.79     4170.58     66.33 o 
   3   7   9      421.32      453.78     16.28 o 
   4   7   9      443.92      424.34     19.12 o 
   5   7   9      968.32      852.14     35.16 o 
   6   7   9      684.76      832.01     77.97 o 
   7   7   9        1.45      -11.45     44.44 o 
  -8   8   9     1151.42     1001.84     95.41 o 
  -7   8   9       13.88      -43.07     43.62 o 
  -6   8   9     1253.07     1352.97     88.05 o 
  -5   8   9     3439.92     3385.28    135.21 o 
  -4   8   9      358.84      328.91     26.17 o 
  -3   8   9       22.52       20.06     17.01 o 
  -2   8   9     3301.99     3188.08     52.60 o 
  -1   8   9     1876.82     1882.36     36.15 o 
   0   8   9        4.56       -0.33     11.36 o 
   1   8   9     2291.13     2389.95     41.90 o 
   2   8   9     1970.27     1979.65     39.71 o 
   3   8   9      271.29      233.21     12.19 o 
   4   8   9     1125.40     1031.86     29.49 o 
   6   8   9      876.63      938.33     89.14 o 
   7   8   9       50.25      -13.90     47.71 o 
  -8   9   9      527.83      497.51     76.60 o 
  -7   9   9        6.13       35.17     44.44 o 
  -6   9   9     1810.81     1764.88    103.05 o 
  -5   9   9     1532.10     1542.70    143.94 o 
  -4   9   9       40.25       41.75     16.22 o 
  -3   9   9     1513.44     1455.31     37.19 o 
  -2   9   9     3131.34     3018.57     89.08 o 
  -1   9   9      926.95      914.99     34.62 o 
   0   9   9      861.16      765.27     49.82 o 
   1   9   9     4867.09     4922.76     91.68 o 
   2   9   9      727.58      752.65     42.02 o 
   3   9   9       46.28       46.23     10.32 o 
   4   9   9     1550.29     1652.84     97.59 o 
   5   9   9     1148.77     1162.41     91.32 o 
  -7  10   9      321.91      273.16     63.25 o 
  -6  10   9     2222.26     2345.00    122.40 o 
  -5  10   9      345.59      276.15     85.33 o 
  -4  10   9      331.02      302.85     35.85 o 
  -3  10   9     1391.69     1224.25     54.66 o 
  -2  10   9     1854.45     1823.86     50.27 o 
  -1  10   9      306.52      318.94     41.16 o 
   0  10   9     1829.56     1820.21     83.96 o 
   1  10   9     1762.12     1696.10     48.04 o 
   2  10   9      127.23      195.78     19.08 o 
   3  10   9      209.02      201.46     31.76 o 
   4  10   9     1692.20     1913.18    182.10 o 
   5  10   9      792.67      781.03     84.78 o 
   6  10   9       25.69       30.26     50.98 o 
  -7  11   9      910.67      980.31     81.65 o 
  -6  11   9     1603.87     1613.44     73.25 o 
  -5  11   9       59.80        0.55     56.70 o 
  -4  11   9      684.45      606.81     29.24 o 
  -3  11   9     1237.00     1226.44     52.73 o 
  -2  11   9      464.50      549.98     86.96 o 
  -1  11   9      140.50       73.93     26.99 o 
   0  11   9     3788.71     3767.73    111.66 o 
   1  11   9     1137.96     1143.21     45.56 o 
   2  11   9       31.35       35.57     43.21 o 
   3  11   9      487.62      448.17     58.61 o 
   4  11   9     1132.63     1308.26     94.32 o 
  -6  12   9      523.79      627.63     51.17 o 
  -5  12   9       32.10       49.63     35.14 o 
  -4  12   9     1577.85     1509.17     84.24 o 
  -3  12   9      640.00      548.70    143.94 o 
  -2  12   9      202.70      271.20     35.30 o 
  -1  12   9     1293.36     1246.61     48.10 o 
   0  12   9     2897.91     2784.37     91.83 o 
   1  12   9      245.62      253.81     19.60 o 
   2  12   9      220.29      134.67     44.16 o 
   3  12   9      894.04     1024.47     82.60 o 
   4  12   9      776.19      900.43     87.24 o 
  -5  13   9      311.47      262.05    114.36 o 
  -4  13   9     1314.94     1361.73     69.02 o 
  -3  13   9      662.08      719.28     54.97 o 
  -2  13   9       23.22       45.14     19.89 o 
  -1  13   9     1861.17     1811.11     44.34 o 
   0  13   9     1631.56     1573.23     41.51 o 
   1  13   9        5.27      -35.17     35.17 o 
   2  13   9      248.53      176.65     48.25 o 
   3  13   9     1118.93     1033.47    153.21 o 
  -4  14   9      591.51      659.01     44.01 o 
  -3  14   9      548.18      464.02     44.44 o 
  -2  14   9      476.74      459.67     47.22 o 
  -1  14   9     1175.64     1143.71     36.03 o 
   0  14   9      362.92      437.54     22.81 o 
   1  14   9      111.08       90.51     41.71 o 
  -2 -15  10       58.92       83.78     37.57 o 
  -1 -15  10      177.03      185.07     32.52 o 
   0 -15  10      721.57      739.98     48.79 o 
   1 -15  10      381.77      428.19     94.05 o 
   2 -15  10        5.57      -13.13     34.63 o 
  -4 -14  10     1009.12      955.67     36.93 o 
  -3 -14  10      657.61      707.80     34.67 o 
  -2 -14  10        0.34       55.12     25.08 o 
  -1 -14  10      593.37      636.48     43.16 o 
   0 -14  10      911.02      983.54     49.08 o 
   1 -14  10      173.36      181.75     29.62 o 
   2 -14  10       79.32       73.10     27.16 o 
   3 -14  10      448.59      576.47    159.13 o 
   4 -14  10      229.92      173.66     33.30 o 
  -5 -13  10      346.61      373.01     29.85 o 
  -4 -13  10      827.61      860.50     42.70 o 
  -3 -13  10      225.47      163.32     32.12 o 
  -2 -13  10       76.60      126.53     65.61 o 
  -1 -13  10      970.07      948.82     41.43 o 
   0 -13  10      714.10      762.72     79.56 o 
   1 -13  10        7.17       14.25     21.86 o 
   2 -13  10      505.98      627.76     52.48 o 
   3 -13  10      447.47      455.88     52.30 o 
   4 -13  10        3.02      -17.86     25.65 o 
   5 -13  10      105.39       83.39     36.15 o 
  -6 -12  10       40.31       38.48     16.95 o 
  -5 -12  10     1187.06     1205.94     49.97 o 
  -4 -12  10     1282.50     1302.74     46.90 o 
  -3 -12  10       11.96       15.34     17.53 o 
  -2 -12  10      430.95      460.18     47.30 o 
  -1 -12  10     1394.58     1409.26     55.10 o 
   0 -12  10      134.25      119.12     28.11 o 
   1 -12  10      612.13      610.82     38.27 o 
   2 -12  10      657.94      704.81     41.68 o 
   3 -12  10      654.04      690.29     55.78 o 
   4 -12  10        4.00       17.40     40.39 o 
   5 -12  10      336.66      401.55     67.77 o 
  -7 -11  10       19.78        4.01     14.76 o 
  -6 -11  10      417.98      422.55     55.71 o 
  -5 -11  10     1073.56     1078.70     38.24 o 
  -4 -11  10      446.02      446.35     76.03 o 
  -3 -11  10        8.20       34.04     19.91 o 
  -2 -11  10     1968.97     2030.34     69.69 o 
  -1 -11  10     1059.80     1010.01     41.13 o 
   0 -11  10       12.49       15.79     23.98 o 
   1 -11  10     1626.16     1553.32     58.34 o 
   2 -11  10     1172.76     1170.30     63.38 o 
   3 -11  10      620.71      650.59     53.26 o 
   4 -11  10      118.93       69.56     44.84 o 
   5 -11  10      725.06      778.58     74.83 o 
   6 -11  10      157.43      151.76     47.58 o 
  -7 -10  10       10.97       31.48     17.58 o 
  -6 -10  10     1173.33     1124.73     42.14 o 
  -5 -10  10     1270.66     1285.92     38.67 o 
  -4 -10  10       67.76       52.21     21.15 o 
  -3 -10  10      633.55      616.19     36.09 o 
  -2 -10  10     2611.53     2575.70     62.02 o 
  -1 -10  10      689.40      746.59     72.59 o 
   0 -10  10      629.88      574.22     35.26 o 
   1 -10  10     1797.60     1843.86    104.55 o 
   2 -10  10      882.13      795.66     89.83 o 
   3 -10  10       97.18      147.12     45.87 o 
   4 -10  10      743.15      737.02     71.42 o 
   5 -10  10     1270.04     1387.53     94.40 o 
   6 -10  10       77.50       83.97     41.33 o 
  -8  -9  10      185.48      272.89     60.15 o 
  -7  -9  10      231.20      260.68     31.63 o 
  -6  -9  10     1487.09     1496.18     41.24 o 
  -5  -9  10      502.70      563.50     30.78 o 
  -4  -9  10        6.24       17.65     28.90 o 
  -3  -9  10     1850.21     1763.87     62.55 o 
  -2  -9  10     1478.56     1424.75     91.39 o 
  -1  -9  10      279.62      247.06     30.55 o 
   0  -9  10      906.77      923.19    108.23 o 
   1  -9  10     2507.37     2341.66     81.11 o 
   2  -9  10      835.39      905.23     54.99 o 
   3  -9  10      316.52      354.62     43.75 o 
   4  -9  10     1271.42     1331.43     70.84 o 
   5  -9  10     1541.44     1501.21     77.84 o 
   6  -9  10       13.35        0.27     31.70 o 
   7  -9  10      343.07      361.58     59.70 o 
  -8  -8  10        0.19        0.83     23.58 o 
  -7  -8  10     1000.79      991.21     48.00 o 
  -6  -8  10     1471.08     1481.77     46.55 o 
  -5  -8  10      159.28      180.00     24.14 o 
  -4  -8  10     1326.91     1182.42     52.87 o 
  -3  -8  10     3845.40     3608.98     73.75 o 
  -2  -8  10     1303.36     1269.57     72.09 o 
  -1  -8  10        5.57       -6.04     27.19 o 
   0  -8  10     2888.50     2800.01     85.78 o 
   1  -8  10     2601.58     2554.78     83.92 o 
   2  -8  10        1.34        1.84     31.56 o 
   3  -8  10      915.55     1004.53     99.04 o 
   4  -8  10     1932.72     1890.29     80.76 o 
   5  -8  10     1016.95      980.08     76.23 o 
   6  -8  10      200.08      256.86     44.82 o 
   7  -8  10      480.31      618.51     59.56 o 
  -9  -7  10      221.77      191.04     24.65 o 
  -8  -7  10      178.97      149.76     20.87 o 
  -7  -7  10     1467.46     1484.46     47.73 o 
  -6  -7  10     1166.68     1091.92     41.29 o 
  -5  -7  10       52.35       57.43     24.96 o 
  -4  -7  10     1934.44     1822.69     57.82 o 
  -3  -7  10     2403.08     2330.44     55.87 o 
  -2  -7  10      141.89      152.78     27.18 o 
  -1  -7  10      169.49      171.85     31.11 o 
   0  -7  10     3748.59     3768.91    163.94 o 
   1  -7  10      123.61      162.30     40.88 o 
   2  -7  10      329.91      314.96     48.09 o 
   3  -7  10     1103.00     1097.99     58.68 o 
   4  -7  10     2911.04     2782.50     95.88 o 
   5  -7  10      411.20      449.39     60.25 o 
   6  -7  10      435.93      467.51     59.86 o 
   7  -7  10      746.60      685.60    113.41 o 
   8  -7  10      247.84      194.54     56.56 o 
  -9  -6  10       13.98      -18.16     19.30 o 
  -8  -6  10      658.85      712.39     34.49 o 
  -7  -6  10     1638.71     1636.84     56.46 o 
  -6  -6  10      208.58      212.04     24.92 o 
  -5  -6  10      166.45      142.54     25.92 o 
  -4  -6  10     2846.29     2782.06     60.80 o 
  -3  -6  10     1267.59     1167.52     45.26 o 
  -2  -6  10       36.12       64.72     24.74 o 
  -1  -6  10     6061.80     5848.53    162.64 o 
   0  -6  10     2713.79     2616.23     81.34 o 
   1  -6  10      601.30      572.05     44.33 o 
   2  -6  10      551.80      542.09     45.20 o 
   3  -6  10     1223.95     1329.11    156.48 o 
   4  -6  10      981.32      869.65     53.19 o 
   5  -6  10      343.74      297.68     40.28 o 
   6  -6  10     1371.20     1443.46     85.32 o 
   7  -6  10      893.97      857.86     59.56 o 
   8  -6  10        5.95       92.36     45.56 o 
  -9  -5  10      237.84      172.41     43.34 o 
  -8  -5  10     1646.89     1588.58     44.70 o 
  -7  -5  10     1388.52     1398.90     66.05 o 
  -6  -5  10       46.83       31.55     22.34 o 
  -5  -5  10     2540.83     2690.19     63.60 o 
  -4  -5  10     2718.06     2670.50     96.32 o 
  -3  -5  10      574.00      591.94     30.16 o 
  -2  -5  10      976.93      955.69     82.19 o 
  -1  -5  10     8855.66     8538.44    213.45 o 
   0  -5  10      495.32      514.92     40.07 o 
   1  -5  10       17.98        1.56     23.61 o 
   2  -5  10      992.29      960.35     52.71 o 
   3  -5  10     1709.51     1665.88     66.61 o 
   4  -5  10     1174.14     1105.95     94.88 o 
   5  -5  10      489.60      537.12     77.83 o 
   6  -5  10     1291.77     1431.10    131.67 o 
   7  -5  10      398.29      479.87     86.42 o 
   8  -5  10       33.00       46.24     50.98 o 
  -9  -4  10      397.12      367.22     66.24 o 
  -8  -4  10     2371.18     2359.05     54.63 o 
  -7  -4  10      414.09      366.57     27.48 o 
  -6  -4  10      686.79      630.71     36.18 o 
  -5  -4  10     3121.51     3264.74     64.55 o 
  -4  -4  10     2078.28     2036.89     54.16 o 
  -3  -4  10       64.81       61.39     41.91 o 
  -2  -4  10     4862.88     4728.16    130.09 o 
  -1  -4  10     4560.97     4622.94    111.26 o 
   0  -4  10      279.06      289.14     33.53 o 
   1  -4  10     1140.17     1088.25     63.72 o 
   2  -4  10      996.28      919.98     60.64 o 
   3  -4  10     2260.29     2229.57     89.88 o 
   4  -4  10       75.42       86.72     32.85 o 
   5  -4  10     2047.12     2184.94     90.89 o 
   6  -4  10     1543.80     1583.07     65.93 o 
   7  -4  10       13.55       18.09     26.89 o 
   8  -4  10      195.06      222.76     38.26 o 
  -9  -3  10     1255.09     1099.18     47.15 o 
  -8  -3  10     1445.96     1513.90     51.53 o 
  -7  -3  10      108.84       99.29     18.71 o 
  -6  -3  10      885.68      904.47     59.87 o 
  -5  -3  10     3232.02     3251.00     63.37 o 
  -4  -3  10      963.25     1108.86     66.47 o 
  -3  -3  10      439.09      422.02     85.87 o 
  -2  -3  10     5938.49     5865.36    132.45 o 
  -1  -3  10     2595.02     2349.50     71.37 o 
   0  -3  10      110.52      101.16     33.20 o 
   1  -3  10     2958.48     2730.64     81.44 o 
   2  -3  10     1877.93     1738.17     64.34 o 
   3  -3  10      494.31      464.77     39.13 o 
   4  -3  10      747.24      834.61     46.45 o 
   5  -3  10     1727.90     1817.05     64.95 o 
   6  -3  10      591.98      680.29     61.34 o 
   7  -3  10        0.38       15.65     37.08 o 
   8  -3  10      401.66      492.60     43.66 o 
  -9  -2  10     2044.63     2050.03    107.82 o 
  -8  -2  10      529.46      609.91     55.95 o 
  -7  -2  10      636.96      669.42     30.40 o 
  -6  -2  10     3675.07     3667.85     75.77 o 
  -5  -2  10     1920.65     1909.28     48.50 o 
  -4  -2  10       60.92       58.56     16.92 o 
  -3  -2  10     1832.57     1866.84     73.13 o 
  -2  -2  10     4077.19     3818.12     95.14 o 
  -1  -2  10     1032.17     1040.49     57.46 o 
   0  -2  10     3169.63     3176.76     83.75 o 
   1  -2  10     3371.76     3226.36     84.81 o 
   2  -2  10     3850.88     3903.88    118.25 o 
   3  -2  10      517.78      553.03     73.88 o 
   4  -2  10     1641.72     1648.45     93.51 o 
   5  -2  10     1900.08     1882.15     80.28 o 
   6  -2  10      122.93      157.57     34.75 o 
   7  -2  10      130.74      144.34     35.94 o 
   8  -2  10      715.49      721.58    104.27 o 
 -10  -1  10     1098.60     1125.61     81.24 o 
  -9  -1  10     1710.84     1588.92     42.37 o 
  -8  -1  10       13.30       13.44     17.49 o 
  -7  -1  10      586.30      622.14     43.43 o 
  -6  -1  10     2960.43     2962.96     67.09 o 
  -5  -1  10     1623.46     1645.73     51.47 o 
  -4  -1  10      974.93     1028.65     44.87 o 
  -3  -1  10     5087.89     5173.67    117.20 o 
  -2  -1  10     4396.99     4406.71    129.08 o 
  -1  -1  10        1.44       14.44     24.77 o 
   0  -1  10     2367.03     2610.60     71.41 o 
   1  -1  10     3827.87     3955.63    205.82 o 
   2  -1  10     1552.23     1731.94    248.35 o 
   3  -1  10      835.66      896.54     43.34 o 
   4  -1  10     2670.64     2688.52     87.92 o 
   5  -1  10     1009.69     1014.67     44.02 o 
   6  -1  10        2.21        9.07     35.08 o 
   7  -1  10      462.57      460.57     44.84 o 
   8  -1  10     1038.09     1046.84     82.19 o 
 -10   0  10     1643.64     1553.52    116.03 o 
  -9   0  10      797.06      885.71    123.77 o 
  -8   0  10      188.24      228.02     26.44 o 
  -7   0  10     1959.10     1940.54     50.66 o 
  -6   0  10     2104.13     2180.57     44.66 o 
  -5   0  10      740.66      679.55     72.30 o 
  -4   0  10     5074.04     4811.22    112.34 o 
  -3   0  10     5126.03     5032.55    112.98 o 
  -2   0  10     1067.65     1066.29     55.17 o 
  -1   0  10      377.10      434.84     32.13 o 
   0   0  10     4168.37     4077.22     92.49 o 
   1   0  10     1722.86     1921.36     57.56 o 
   2   0  10        0.93       35.71     23.17 o 
   3   0  10     1686.75     1866.49     87.78 o 
   4   0  10     3757.94     3751.49     87.70 o 
   5   0  10      238.19      333.88     83.42 o 
   6   0  10      152.87      146.56     29.02 o 
   7   0  10     1024.82     1102.87    112.72 o 
   8   0  10      547.84      595.36    137.26 o 
 -10   1  10     1380.59     1439.93    101.68 o 
  -9   1  10      129.56      140.94     47.43 o 
  -8   1  10      927.91      882.38     75.51 o 
  -7   1  10     2735.49     2771.79     64.22 o 
  -6   1  10     1193.72     1162.20     67.03 o 
  -5   1  10       77.63      109.07     20.47 o 
  -4   1  10     4475.79     4648.26    112.83 o 
  -3   1  10     3537.01     3428.34    113.81 o 
  -2   1  10      150.99      156.92     25.73 o 
  -1   1  10     1507.40     1514.88     54.66 o 
   0   1  10     6419.30     6239.77    153.62 o 
   1   1  10     3433.44     3694.32    100.18 o 
   2   1  10      352.22      348.91     64.20 o 
   3   1  10     2674.95     2621.37     77.26 o 
   4   1  10     3563.55     3588.56     91.98 o 
   5   1  10        2.74       -7.15     28.85 o 
   6   1  10      860.78      854.63     65.84 o 
   7   1  10      827.26      833.92     43.67 o 
   8   1  10      316.04      389.33     53.57 o 
 -10   2  10      505.98      511.69    121.04 o 
  -9   2  10        4.88       34.89     72.24 o 
  -8   2  10     1576.07     1580.60    158.93 o 
  -7   2  10     2364.66     2387.76     46.08 o 
  -6   2  10     1167.79     1254.52     37.77 o 
  -5   2  10     4032.37     4268.91     70.66 o 
  -4   2  10     6315.19     6234.93    141.60 o 
  -3   2  10     1837.97     1827.73     71.81 o 
  -2   2  10      100.31       88.06     22.47 o 
  -1   2  10     2283.77     2159.83    167.11 o 
   0   2  10     7618.43     7396.33    172.79 o 
   1   2  10      383.50      344.36     35.44 o 
   2   2  10     1890.45     1820.53     63.38 o 
   3   2  10     2233.46     2092.92    113.00 o 
   4   2  10      952.43      985.51     40.11 o 
   5   2  10       18.29      -16.39     29.31 o 
   6   2  10     2049.45     2147.34     61.09 o 
   7   2  10     1003.92     1058.21     94.05 o 
   8   2  10        1.13        2.32     15.23 o 
  -9   3  10      158.44      119.68     50.16 o 
  -8   3  10     1784.70     1650.11    104.96 o 
  -7   3  10     1692.27     1542.24    118.45 o 
  -6   3  10      103.84      114.37     27.66 o 
  -5   3  10     1712.94     1634.28     34.71 o 
  -4   3  10     2173.86     2378.79    112.10 o 
  -3   3  10      468.98      385.74     31.69 o 
  -2   3  10     1037.47      900.90    107.00 o 
  -1   3  10     3972.07     3945.59    129.08 o 
   0   3  10     3159.81     3090.51     80.97 o 
   1   3  10       13.97       43.12     31.23 o 
   2   3  10     2534.42     2569.12     57.25 o 
   3   3  10     2414.53     2328.24     51.89 o 
   4   3  10      294.78      283.11     25.09 o 
   5   3  10      516.17      533.68     40.56 o 
   6   3  10     2659.67     2637.13     56.57 o 
   7   3  10      432.53      414.75     29.85 o 
   8   3  10      144.98      148.85     41.98 o 
  -9   4  10      579.40      491.79     71.15 o 
  -8   4  10     1771.34     1900.10    113.68 o 
  -7   4  10      270.98      293.60     54.79 o 
  -6   4  10      655.03      547.03     11.53 o 
  -5   4  10     2542.60     2808.93     96.53 o 
  -4   4  10     2441.38     2423.57     70.25 o 
  -3   4  10       52.69       56.80     22.28 o 
  -2   4  10     4280.31     4073.70     90.36 o 
  -1   4  10     4276.51     4068.51     86.79 o 
   0   4  10     1222.51     1309.84     41.71 o 
   1   4  10      725.52      719.17     35.17 o 
   2   4  10     2223.30     2321.89     61.96 o 
   3   4  10      688.80      710.11     37.89 o 
   4   4  10       63.55       69.43     16.63 o 
   5   4  10     1387.84     1387.42     33.60 o 
   6   4  10     1866.12     1849.05     46.99 o 
   7   4  10        9.52        4.60     13.61 o 
  -9   5  10     1017.82     1243.10    170.93 o 
  -8   5  10     1047.57      930.42    142.30 o 
  -7   5  10      205.01      247.53     94.05 o 
  -6   5  10     2098.29     2370.62    115.59 o 
  -5   5  10     2296.39     2344.44     74.02 o 
  -4   5  10     1371.64     1393.05     52.45 o 
  -3   5  10      349.55      318.14     34.89 o 
  -2   5  10     3264.99     3258.78    168.88 o 
  -1   5  10     1341.86     1344.87     42.96 o 
   0   5  10       22.20       90.78     27.40 o 
   1   5  10     1915.66     1906.46     85.19 o 
   2   5  10     3424.15     3392.59     64.20 o 
   3   5  10     1530.42     1556.53     65.29 o 
   4   5  10      275.37      266.27     27.67 o 
   5   5  10     1384.04     1453.06     41.85 o 
   6   5  10      592.02      622.03     55.69 o 
   7   5  10       53.86       56.98     48.52 o 
  -9   6  10     1797.61     1834.67    129.76 o 
  -8   6  10       98.69       97.87     51.52 o 
  -7   6  10       92.12      117.77     48.80 o 
  -6   6  10     2411.97     2412.88    190.01 o 
  -5   6  10     1678.04     1579.74     79.88 o 
  -4   6  10      831.94      771.98     98.14 o 
  -3   6  10     2703.68     2785.64     72.52 o 
  -2   6  10     3085.26     3117.25     72.70 o 
  -1   6  10      109.47      102.27     23.13 o 
   0   6  10      882.14      894.74     31.85 o 
   1   6  10     1364.38     1401.18     44.55 o 
   2   6  10     2683.82     2671.01     73.62 o 
   3   6  10      236.74      203.88     17.75 o 
   4   6  10     2167.88     2127.64     61.61 o 
   5   6  10     1410.94     1440.02     53.31 o 
   6   6  10        4.69       35.17     44.16 o 
   7   6  10      319.22      318.41     68.97 o 
  -8   7  10        3.83      -40.89     49.07 o 
  -7   7  10      306.76      220.00     56.70 o 
  -6   7  10     2359.17     2380.98    117.50 o 
  -5   7  10      733.44      657.10    101.55 o 
  -4   7  10      174.36      156.57     11.40 o 
  -3   7  10     1859.99     1833.93     78.76 o 
  -2   7  10     3297.88     3256.68     75.05 o 
  -1   7  10      124.83      154.30     31.35 o 
   0   7  10     2211.06     2404.78     63.42 o 
   1   7  10     1368.68     1464.00     35.77 o 
   2   7  10     1509.40     1492.23     46.89 o 
   3   7  10      837.28      806.38     30.05 o 
   4   7  10     1947.82     1987.24     31.42 o 
   5   7  10      685.76      695.20    126.76 o 
   6   7  10       11.14      -28.62     45.80 o 
   7   7  10      609.53      549.04    139.03 o 
  -8   8  10       26.29       94.60     55.61 o 
  -7   8  10     1275.73     1172.50     95.14 o 
  -6   8  10     1411.19     1287.54     89.69 o 
  -5   8  10       46.40       19.73     14.58 o 
  -4   8  10     1172.01     1142.50     69.79 o 
  -3   8  10     1445.52     1341.58     69.52 o 
  -2   8  10     1547.23     1522.27     33.42 o 
  -1   8  10      333.09      348.49     19.32 o 
   0   8  10     2696.81     2756.73     53.10 o 
   1   8  10     2755.38     2797.07     65.52 o 
   2   8  10        7.03       -7.47     10.87 o 
   3   8  10     1833.21     1745.08     43.23 o 
   4   8  10     2105.01     2032.10     49.55 o 
   5   8  10      247.52      300.42     58.61 o 
  -8   9  10       65.75       53.16     53.43 o 
  -7   9  10     1076.02     1027.47     91.60 o 
  -6   9  10      681.04      859.27     75.79 o 
  -5   9  10      371.44      362.84     54.25 o 
  -4   9  10     2031.51     1893.36     65.02 o 
  -3   9  10     1850.66     1780.35     44.17 o 
  -2   9  10      232.22      227.09     35.44 o 
  -1   9  10      413.63      383.11     56.95 o 
   0   9  10     2312.86     2269.54     47.27 o 
   1   9  10      595.10      600.42     28.88 o 
   2   9  10      687.91      687.87     35.13 o 
   3   9  10     1643.95     1611.43    109.88 o 
   4   9  10     1182.46     1478.09    161.93 o 
   5   9  10       64.69      -11.18     42.80 o 
   6   9  10      616.22      811.29     90.23 o 
  -7  10  10      848.20      845.91     89.96 o 
  -6  10  10       29.95       55.07     44.16 o 
  -5  10  10      437.01      433.45     56.98 o 
  -4  10  10     1292.48     1250.75     91.87 o 
  -3  10  10      342.78      363.28     34.09 o 
  -2  10  10       94.47       55.09     33.67 o 
  -1  10  10     1418.16     1488.10    133.99 o 
   0  10  10     1803.92     1734.66     47.41 o 
   1  10  10        1.07       20.31     21.61 o 
   2  10  10      999.28     1161.32     46.30 o 
   3  10  10     1203.43     1251.28     83.42 o 
   4  10  10      582.15      604.92     71.42 o 
  -6  11  10       30.87      -19.36     42.80 o 
  -5  11  10      892.71      995.85     77.69 o 
  -4  11  10     1296.06     1206.03     75.79 o 
  -3  11  10       19.59        3.13     36.67 o 
  -2  11  10      676.32      648.89     37.20 o 
  -1  11  10     2623.85     2622.00     92.91 o 
   0  11  10     1113.39     1157.37     70.20 o 
   1  11  10       79.64       97.28     25.15 o 
   2  11  10     1543.56     1579.38     52.37 o 
   3  11  10      611.66      730.05     72.79 o 
   4  11  10      148.05      175.29     56.43 o 
  -5  12  10     1385.66     1503.17     94.32 o 
  -4  12  10      789.19      901.25     67.88 o 
  -3  12  10      193.02      172.79     33.20 o 
  -2  12  10     1381.71     1399.84     52.46 o 
  -1  12  10     1543.01     1501.92     72.19 o 
   0  12  10       15.87       22.57     29.31 o 
   1  12  10      337.99      311.47     60.52 o 
   2  12  10     1049.69     1435.29    146.39 o 
   3  12  10      509.37      514.14    118.31 o 
  -4  13  10      325.76      290.71     35.56 o 
  -3  13  10      376.35      365.48     55.34 o 
  -2  13  10     2176.54     2080.28     59.65 o 
  -1  13  10      605.37      582.39     33.13 o 
   0  13  10       24.54       -7.93     14.20 o 
   1  13  10     1089.71     1055.82    124.58 o 
   2  13  10      623.66      700.34    120.77 o 
  -2  14  10     2284.25     2199.06     59.35 o 
  -1  14  10       83.41       69.98     17.56 o 
   0  14  10      238.30      183.74     41.98 o 
  -1 -15  11      581.31      520.45     44.13 o 
   0 -15  11      217.95      220.51     32.31 o 
  -3 -14  11      165.46      208.60     31.39 o 
  -2 -14  11      546.58      524.72     49.49 o 
  -1 -14  11      531.59      559.14     37.77 o 
   0 -14  11        7.79       35.39     35.21 o 
   1 -14  11      398.88      450.76     54.01 o 
   2 -14  11      640.09      635.77     59.70 o 
   3 -14  11      257.95      211.10     35.76 o 
  -5 -13  11     1170.29     1147.37     41.28 o 
  -4 -13  11        0.60       20.14     22.24 o 
  -3 -13  11      328.67      251.99     31.49 o 
  -2 -13  11      853.93      760.90     50.27 o 
  -1 -13  11      356.46      391.69     38.11 o 
   0 -13  11       58.90       81.16     29.25 o 
   1 -13  11      586.38      673.18     59.27 o 
   2 -13  11      400.76      365.61     36.88 o 
   3 -13  11       15.82       -3.14     24.44 o 
   4 -13  11      710.69      704.28     62.84 o 
  -6 -12  11      734.58      754.97     61.23 o 
  -5 -12  11      628.57      640.63     54.42 o 
  -4 -12  11       21.26       51.58     25.15 o 
  -3 -12  11      996.69      995.78     84.99 o 
  -2 -12  11      988.66     1008.32     48.35 o 
  -1 -12  11       48.83       57.64     27.08 o 
   0 -12  11      573.18      668.52     50.27 o 
   1 -12  11      761.69      876.52     99.29 o 
   2 -12  11      509.83      496.10     59.68 o 
   3 -12  11       14.68       25.06     25.87 o 
   4 -12  11      460.22      484.58     69.20 o 
   5 -12  11      152.52      187.15     58.20 o 
  -6 -11  11      928.00      924.46     52.41 o 
  -5 -11  11      106.45       93.70     37.51 o 
  -4 -11  11      174.52      191.54     39.61 o 
  -3 -11  11     1123.95     1168.52     49.65 o 
  -2 -11  11      880.44      726.17     37.13 o 
  -1 -11  11      123.35      130.44     29.68 o 
   0 -11  11     1140.82     1117.90     62.52 o 
   1 -11  11      539.48      539.46     43.39 o 
   2 -11  11       32.78        0.04     27.07 o 
   3 -11  11      995.00     1022.12     65.75 o 
   4 -11  11     1212.70     1209.44     90.47 o 
   5 -11  11      412.53      403.15     69.40 o 
  -7 -10  11      618.99      662.36     37.50 o 
  -6 -10  11      816.59      823.73     34.27 o 
  -5 -10  11        1.73       -5.86     26.63 o 
  -4 -10  11      828.96      827.03     47.50 o 
  -3 -10  11     1263.16     1176.32     49.09 o 
  -2 -10  11      305.41      318.70     48.84 o 
  -1 -10  11      867.18     1032.73     74.52 o 
   0 -10  11     1392.90     1411.02     69.65 o 
   1 -10  11      299.42      194.06    158.52 o 
   2 -10  11       58.76       76.67     33.63 o 
   3 -10  11      680.55      770.74     80.42 o 
   4 -10  11      652.12      750.39     74.26 o 
   5 -10  11       17.86      -37.00     37.00 o 
   6 -10  11      341.47      328.36     55.21 o 
  -7  -9  11      808.51      757.83     46.59 o 
  -6  -9  11      259.45      306.56     53.04 o 
  -5  -9  11      183.04      193.21     22.87 o 
  -4  -9  11     1813.62     1806.53     68.07 o 
  -3  -9  11     1450.00     1451.05     46.10 o 
  -2  -9  11      162.38      188.41     28.71 o 
  -1  -9  11     2258.77     2133.02     61.47 o 
   0  -9  11     1515.10     1566.72    128.13 o 
   1  -9  11      322.88      281.63     38.35 o 
   2  -9  11      578.78      617.44     49.90 o 
   3  -9  11     1724.54     1645.83    107.82 o 
   4  -9  11      503.41      560.27     64.85 o 
   5  -9  11      175.72      224.22     50.71 o 
   6  -9  11      518.56      617.85     61.30 o 
  -8  -8  11      628.65      676.20     38.00 o 
  -7  -8  11      636.61      619.52     50.60 o 
  -6  -8  11       23.16       36.86     17.98 o 
  -5  -8  11      659.50      618.86     58.85 o 
  -4  -8  11     1944.51     1813.31     66.72 o 
  -3  -8  11      405.23      452.03     32.82 o 
  -2  -8  11     1097.28      947.75     45.26 o 
  -1  -8  11     2095.47     2055.04     70.93 o 
   0  -8  11     1069.98     1158.80    115.31 o 
   1  -8  11      133.21      140.12     33.44 o 
   2  -8  11     2255.72     2038.85     80.36 o 
   3  -8  11     1224.80     1159.40    127.17 o 
   4  -8  11        5.55       18.50     40.07 o 
   5  -8  11      607.66      658.18     70.11 o 
   6  -8  11      686.01      646.32     73.01 o 
   7  -8  11      340.27      332.14     64.56 o 
  -8  -7  11     1185.98     1142.81     73.96 o 
  -7  -7  11      213.77      221.14     27.45 o 
  -6  -7  11      242.01      254.14     24.04 o 
  -5  -7  11     1520.97     1520.30     58.29 o 
  -4  -7  11     1357.82     1378.38    100.54 o 
  -3  -7  11       54.90       96.04     29.77 o 
  -2  -7  11     4394.49     4145.42     89.08 o 
  -1  -7  11     1407.12     1321.73     58.12 o 
   0  -7  11     1925.49     1908.56     71.32 o 
   1  -7  11     1046.46      984.60     92.14 o 
   2  -7  11     2315.80     2193.16    154.43 o 
   3  -7  11     1422.40     1451.52     69.78 o 
   4  -7  11      330.34      337.39     43.85 o 
   5  -7  11     1010.15      923.79     62.05 o 
   6  -7  11      788.13      789.35     60.04 o 
   7  -7  11       73.19      118.75     41.54 o 
  -8  -6  11      903.56      916.90     61.32 o 
  -7  -6  11       32.72       22.28     17.71 o 
  -6  -6  11     1015.09     1056.72     50.17 o 
  -5  -6  11     2338.44     2270.93     55.29 o 
  -4  -6  11     1033.33     1010.10     40.88 o 
  -3  -6  11      486.88      580.08     35.73 o 
  -2  -6  11     3854.39     3627.71    116.22 o 
  -1  -6  11     2565.98     2469.61     95.81 o 
   0  -6  11        4.26       48.33     34.43 o 
   1  -6  11     2313.93     2323.75     82.96 o 
   2  -6  11     3483.96     3436.37    104.92 o 
   3  -6  11      563.73      550.01     60.52 o 
   4  -6  11      898.90      849.23     67.96 o 
   5  -6  11     1079.80     1115.09     75.89 o 
   6  -6  11      612.32      749.90     55.80 o 
   7  -6  11        1.54       48.54     34.88 o 
  -9  -5  11     1285.59     1276.09     49.64 o 
  -8  -5  11      455.71      496.23     42.45 o 
  -7  -5  11      173.90      178.33     22.31 o 
  -6  -5  11     3442.20     3344.53     98.35 o 
  -5  -5  11     1918.36     1904.46     53.14 o 
  -4  -5  11      317.36      370.90     30.01 o 
  -3  -5  11     1559.16     1445.27     96.86 o 
  -2  -5  11     4070.25     4041.71    282.42 o 
  -1  -5  11     1995.72     2016.08     71.85 o 
   0  -5  11     4103.56     3998.45    112.41 o 
   1  -5  11     1431.63     1270.36     61.46 o 
   2  -5  11     3654.28     3485.73    185.65 o 
   3  -5  11      251.54      216.69     44.16 o 
   4  -5  11     1071.07     1099.59     58.79 o 
   5  -5  11     1093.68     1081.73     72.75 o 
   6  -5  11       76.02       95.50     40.92 o 
   7  -5  11      400.54      472.54     48.56 o 
   8  -5  11      799.55      679.22     57.73 o 
  -9  -4  11      610.87      683.85     52.65 o 
  -8  -4  11       82.00       81.48     23.34 o 
  -7  -4  11      548.97      649.08     50.18 o 
  -6  -4  11     2305.81     2314.00     60.90 o 
  -5  -4  11      777.87      863.42     36.50 o 
  -4  -4  11      150.43      140.62     24.77 o 
  -3  -4  11     2436.07     2320.87     89.56 o 
  -2  -4  11     4653.85     4591.82    115.19 o 
  -1  -4  11        0.75        1.39     22.85 o 
   0  -4  11     2815.27     2626.30     86.28 o 
   1  -4  11     2432.61     2469.03    172.56 o 
   2  -4  11     3669.95     3661.47    105.22 o 
   3  -4  11      508.58      496.63     51.94 o 
   4  -4  11     2018.68     1922.62     70.94 o 
   5  -4  11     1215.00     1361.90     62.26 o 
   6  -4  11        0.01      -34.12     34.18 o 
   7  -4  11      469.77      612.74    107.14 o 
   8  -4  11      564.83      568.42     62.73 o 
  -9  -3  11      314.62      372.92     31.59 o 
  -8  -3  11       70.98       94.78     27.97 o 
  -7  -3  11     2008.42     1902.78     62.08 o 
  -6  -3  11     3665.21     3729.29     94.65 o 
  -5  -3  11      175.44      165.56     20.21 o 
  -4  -3  11      967.98     1056.04     41.04 o 
  -3  -3  11     4869.78     4940.96    120.63 o 
  -2  -3  11     2579.92     2419.59     91.97 o 
  -1  -3  11      768.23      784.41     45.09 o 
   0  -3  11     1241.33     1043.75     61.04 o 
   1  -3  11     1011.72      901.45     50.09 o 
   2  -3  11      472.84      414.08     47.17 o 
   3  -3  11      893.75      914.80     97.46 o 
   4  -3  11     1728.50     1725.89     78.01 o 
   5  -3  11      338.73      378.08    121.72 o 
   6  -3  11      293.31      413.97    115.59 o 
   7  -3  11      525.43      549.97     44.38 o 
   8  -3  11      347.95      302.17     40.18 o 
  -9  -2  11       27.76       33.17     39.53 o 
  -8  -2  11      379.99      447.64     35.93 o 
  -7  -2  11     1945.08     1908.81     64.35 o 
  -6  -2  11      908.84      973.52     59.82 o 
  -5  -2  11       41.83       20.90     19.30 o 
  -4  -2  11     4164.78     4367.11    134.94 o 
  -3  -2  11     5022.06     5056.41    145.86 o 
  -2  -2  11      204.50      380.99    140.67 o 
  -1  -2  11     2002.81     1918.53    106.18 o 
   0  -2  11      691.40      892.90     56.71 o 
   1  -2  11     2359.52     2151.87    197.92 o 
   2  -2  11       13.15       49.89     27.15 o 
   3  -2  11     1805.39     2036.66     81.26 o 
   4  -2  11     1508.80     1473.72     68.56 o 
   5  -2  11        0.98      -10.38     22.16 o 
   6  -2  11      409.16      416.09     60.66 o 
   7  -2  11      579.17      617.33     73.62 o 
   8  -2  11      302.00      295.24     37.57 o 
  -9  -1  11       88.04       64.06     71.70 o 
  -8  -1  11     1114.23     1137.79     58.36 o 
  -7  -1  11     1220.35     1230.00     50.96 o 
  -6  -1  11      585.96      639.15     52.91 o 
  -5  -1  11      848.54      871.67     93.20 o 
  -4  -1  11     6652.30     6564.52    218.19 o 
  -3  -1  11     1195.25     1225.26     62.77 o 
  -2  -1  11      268.82      332.59     38.89 o 
  -1  -1  11     2133.97     2196.46     83.61 o 
   0  -1  11      285.63      395.63     64.20 o 
   1  -1  11       34.55       79.69     46.34 o 
   2  -1  11     5148.71     4851.87    172.84 o 
   3  -1  11     3154.96     3262.09     95.96 o 
   4  -1  11      632.23      682.43     38.63 o 
   5  -1  11      398.92      417.13     62.29 o 
   6  -1  11      254.78      286.10     45.39 o 
   7  -1  11      985.97      990.61     57.34 o 
   8  -1  11        3.22        0.66     21.68 o 
  -9   0  11      333.20      343.49     57.52 o 
  -8   0  11     2775.30     2711.67    155.36 o 
  -7   0  11      726.54      816.04     36.34 o 
  -6   0  11       22.12       53.85     15.36 o 
  -5   0  11     1855.21     1784.51     67.92 o 
  -4   0  11     5721.03     6026.49    141.86 o 
  -3   0  11      134.46      147.29     28.56 o 
  -2   0  11     3391.73     3347.78    105.79 o 
  -1   0  11     2929.39     2921.33     79.06 o 
   0   0  11     1489.62     1413.00     95.28 o 
   1   0  11        3.50       -4.54     20.14 o 
   2   0  11      789.06      860.95    117.50 o 
   3   0  11     2131.59     1973.11    114.36 o 
   4   0  11       13.70       35.66     25.05 o 
   5   0  11     1119.58     1092.94     52.96 o 
   6   0  11      602.31      684.45     69.38 o 
   7   0  11      484.78      400.93     62.16 o 
   8   0  11       86.79       56.53     29.74 o 
  -9   1  11      914.88     1101.62    143.12 o 
  -8   1  11     2504.62     2383.31    222.10 o 
  -7   1  11      689.27      731.03     30.69 o 
  -6   1  11      435.15      438.12     21.60 o 
  -5   1  11     3440.01     3561.51     65.75 o 
  -4   1  11     2780.70     2843.23     81.87 o 
  -3   1  11      253.77      237.55     39.01 o 
  -2   1  11     6238.27     6242.26    163.29 o 
  -1   1  11     2332.87     2265.84     78.43 o 
   0   1  11      914.49      908.74     89.01 o 
   1   1  11     2504.06     2436.94     65.05 o 
   2   1  11     4026.53     4093.69    141.39 o 
   3   1  11      803.97      838.27     62.28 o 
   4   1  11      446.98      403.99     37.62 o 
   5   1  11     1460.79     1467.88     47.05 o 
   6   1  11     1277.68     1256.93     43.91 o 
   7   1  11       75.12       70.47     38.98 o 
   8   1  11      352.27      432.72     51.39 o 
  -9   2  11      956.29      806.93     83.69 o 
  -8   2  11     1667.29     1600.22    102.77 o 
  -7   2  11      155.93      224.91     31.16 o 
  -6   2  11     1257.18     1285.03     37.09 o 
  -5   2  11     3747.83     3676.36    118.66 o 
  -4   2  11      531.34      635.82     64.88 o 
  -3   2  11     1140.08     1120.15     48.44 o 
  -2   2  11     3742.99     3646.97     90.70 o 
  -1   2  11     2242.58     2121.47    162.20 o 
   0   2  11      131.93      126.29     28.32 o 
   1   2  11     3536.20     3320.07     96.13 o 
   2   2  11     2321.86     2233.08     71.93 o 
   3   2  11       70.97      262.04    106.59 o 
   4   2  11      997.09      900.87     57.66 o 
   5   2  11     1829.82     1764.86     48.68 o 
   6   2  11     1297.70     1315.89     58.75 o 
   7   2  11       67.71       91.93     28.76 o 
   8   2  11      652.61      690.34     41.03 o 
  -9   3  11     1092.74     1220.20     99.78 o 
  -8   3  11      632.83      501.33     69.52 o 
  -7   3  11       70.18       55.59     21.97 o 
  -6   3  11     2262.16     2286.19     58.45 o 
  -5   3  11     1361.63     1460.43     58.68 o 
  -4   3  11       68.41       82.54     25.26 o 
  -3   3  11     2435.51     2342.00     70.38 o 
  -2   3  11     3376.47     3147.31     79.79 o 
  -1   3  11     1293.10     1207.11     62.02 o 
   0   3  11      723.00      640.30     33.92 o 
   1   3  11     3994.96     3863.03     84.57 o 
   2   3  11     2706.14     2636.85     74.20 o 
   3   3  11      156.10      150.32     19.48 o 
   4   3  11     1714.80     1625.06     43.13 o 
   5   3  11     1833.69     1841.42     82.19 o 
   6   3  11      305.40      293.80     25.50 o 
   7   3  11      334.53      281.23     37.13 o 
  -9   4  11      557.45      583.66    135.76 o 
  -8   4  11      320.82      227.63    100.05 o 
  -7   4  11     1017.23     1359.24    157.02 o 
  -6   4  11     4209.00     4203.87    182.69 o 
  -5   4  11      682.45      715.23     55.07 o 
  -4   4  11      614.14      603.92     38.68 o 
  -3   4  11     1194.83     1187.04     48.82 o 
  -2   4  11     2338.45     2341.37     65.43 o 
  -1   4  11        2.77      -19.56     19.56 o 
   0   4  11     3117.24     3123.87     82.55 o 
   1   4  11     3549.97     3573.54     88.87 o 
   2   4  11      559.90      522.14     37.48 o 
   3   4  11      191.34      226.41     37.62 o 
   4   4  11     1169.38     1265.87     34.00 o 
   5   4  11     1249.14     1311.81     54.77 o 
   6   4  11       16.70       38.32     21.81 o 
   7   4  11      933.35      899.07     42.80 o 
  -9   5  11      132.50      165.20     61.06 o 
  -8   5  11        2.59       14.99     43.62 o 
  -7   5  11     2421.42     2481.30    131.67 o 
  -6   5  11     1343.79     1159.76    118.92 o 
  -5   5  11       15.90      -16.33     31.12 o 
  -4   5  11     1408.94     1536.98     93.72 o 
  -3   5  11     2776.51     2881.39     77.20 o 
  -2   5  11      653.89      612.96     34.97 o 
  -1   5  11     1229.29     1195.65     49.77 o 
   0   5  11     2417.79     2373.81     57.93 o 
   1   5  11     2743.23     2677.03     59.27 o 
   2   5  11        0.16       17.79     28.90 o 
   3   5  11      831.59      940.43     47.71 o 
   4   5  11     1974.17     2049.05     62.02 o 
   5   5  11      436.34      454.38     23.61 o 
   6   5  11      349.74      411.93     23.27 o 
   7   5  11      877.58     1005.93     97.05 o 
  -8   6  11      518.64      478.43     76.06 o 
  -7   6  11     1073.07      900.71     86.14 o 
  -6   6  11      505.59      534.59     65.97 o 
  -5   6  11      639.50      633.40     50.41 o 
  -4   6  11     1604.75     1705.27    126.08 o 
  -3   6  11     4936.20     4820.42    183.06 o 
  -2   6  11        3.94      -24.74     26.85 o 
  -1   6  11     1891.28     1772.40     49.68 o 
   0   6  11     2691.79     2700.69     61.17 o 
   1   6  11      656.06      616.39     32.17 o 
   2   6  11      366.31      416.56     34.76 o 
   3   6  11     2416.35     2423.00     55.12 o 
   4   6  11     1509.78     1573.49     33.88 o 
   5   6  11       97.28       83.62     13.09 o 
   6   6  11     1010.29     1133.51     97.87 o 
  -8   7  11     2052.88     2114.91    142.03 o 
  -7   7  11     1327.73     1315.07    101.96 o 
  -6   7  11      142.77      188.65     50.98 o 
  -5   7  11     1166.44      982.02     80.83 o 
  -4   7  11     3119.98     3152.13     96.78 o 
  -3   7  11     1574.02     1757.10    113.27 o 
  -2   7  11      321.00      302.45     35.54 o 
  -1   7  11     2243.75     2194.89     56.78 o 
   0   7  11     1842.34     1816.63     53.77 o 
   1   7  11       32.79       16.39     24.49 o 
   2   7  11      188.83      238.84     17.61 o 
   3   7  11     2532.72     2523.97     54.43 o 
   4   7  11      538.83      585.59     31.94 o 
   5   7  11      138.20      209.64     56.43 o 
   6   7  11      935.17     1034.56     94.32 o 
  -8   8  11      721.08      679.89    152.93 o 
  -7   8  11      652.54      671.44     81.24 o 
  -6   8  11        2.05       37.35     43.07 o 
  -5   8  11     1524.27     1655.02     95.14 o 
  -4   8  11     3619.57     3418.32    172.70 o 
  -3   8  11       55.01       58.12     20.83 o 
  -2   8  11      621.61      622.39     29.59 o 
  -1   8  11     2777.97     2857.82     53.06 o 
   0   8  11     1426.38     1469.77     39.48 o 
   1   8  11        6.44       10.41     12.02 o 
   2   8  11     1762.53     1810.89     40.91 o 
   3   8  11     1733.48     1729.09     55.37 o 
   4   8  11       58.05       52.74     13.67 o 
   5   8  11      586.72      588.84     75.79 o 
   6   8  11      768.73      764.40    157.02 o 
  -7   9  11      316.18      346.22    119.95 o 
  -6   9  11      138.00      195.73     54.52 o 
  -5   9  11     1658.80     1588.77     94.60 o 
  -4   9  11      768.71      670.08     22.20 o 
  -3   9  11      121.41      128.42     24.25 o 
  -2   9  11     1286.47     1325.30     50.06 o 
  -1   9  11     1622.02     1632.71     41.14 o 
   0   9  11       75.65       69.94     17.45 o 
   1   9  11      511.54      536.82     48.78 o 
   2   9  11     1975.49     2025.89     41.63 o 
   3   9  11      607.58      590.98     37.98 o 
   4   9  11       80.49       74.15     45.25 o 
   5   9  11      760.58      802.02     87.24 o 
  -6  10  11      787.58      879.99     85.05 o 
  -5  10  11     1036.07      956.05     78.24 o 
  -4  10  11      137.11      102.42     23.39 o 
  -3  10  11      492.80      552.16     35.01 o 
  -2  10  11     1574.47     1528.85     43.54 o 
  -1  10  11     1970.23     1867.10     60.48 o 
   0  10  11      212.82      200.74     26.44 o 
   1  10  11      570.75      550.85     44.03 o 
   2  10  11     1062.93     1113.74     36.48 o 
   3  10  11       43.30       90.23     44.44 o 
   4  10  11      216.49      187.83     56.16 o 
  -6  11  11     1158.23     1262.19    101.14 o 
  -5  11  11      937.07      889.53     78.51 o 
  -4  11  11       16.30      -47.71     65.43 o 
  -3  11  11      726.52      683.10     28.86 o 
  -2  11  11      869.93      828.66     57.52 o 
  -1  11  11      124.47      113.18     25.42 o 
   0  11  11      611.14      671.10     32.34 o 
   1  11  11     1358.32     1380.96     48.21 o 
   2  11  11      535.18      247.26     87.51 o 
   3  11  11       27.83      -35.71     76.60 o 
  -5  12  11      447.51      344.31     59.16 o 
  -4  12  11      191.76      127.85     75.79 o 
  -3  12  11      969.34      900.85     47.57 o 
  -2  12  11      493.20      497.75     28.75 o 
  -1  12  11       13.53        6.99     21.04 o 
   0  12  11      900.59      919.96     37.45 o 
   1  12  11      800.89      869.63    112.04 o 
   2  12  11      118.64      194.10     49.62 o 
  -3  13  11     1235.52     1189.67     74.70 o 
  -2  13  11      173.90      235.37     69.52 o 
  -1  13  11      245.11      250.43     31.78 o 
   0  13  11     1248.65     1146.08     50.82 o 
   1  13  11      664.20      770.12     67.61 o 
  -2 -14  12      172.28      155.64     36.88 o 
  -1 -14  12       20.88       45.97     30.35 o 
   0 -14  12      600.28      599.45     43.78 o 
   1 -14  12      496.07      481.29     46.10 o 
  -4 -13  12      683.62      644.57     37.02 o 
  -3 -13  12      346.43      323.32     45.62 o 
  -2 -13  12      146.98      165.47     28.42 o 
  -1 -13  12      310.88      345.18     34.88 o 
   0 -13  12      756.90      746.70     51.57 o 
   1 -13  12      269.80      220.46     34.18 o 
   2 -13  12       29.78       22.75     30.89 o 
   3 -13  12      258.74      269.39     51.53 o 
  -5 -12  12      219.69      238.61     26.93 o 
  -4 -12  12      991.72     1041.64     44.66 o 
  -3 -12  12      512.69      476.33     34.04 o 
  -2 -12  12        3.13        9.58     23.05 o 
  -1 -12  12      982.48     1066.87     47.54 o 
   0 -12  12      787.92      868.38     45.89 o 
   1 -12  12       97.17      162.48     35.26 o 
   2 -12  12      237.24      292.06     36.32 o 
   3 -12  12      757.95      717.07     76.78 o 
   4 -12  12      524.01      488.71    101.14 o 
  -6 -11  12        4.56       44.15     50.44 o 
  -5 -11  12      943.13      936.17     40.24 o 
  -4 -11  12      660.22      715.29    100.36 o 
  -3 -11  12      296.97      278.30     29.31 o 
  -2 -11  12      168.49      208.35     32.53 o 
  -1 -11  12     1271.88     1426.30     53.68 o 
   0 -11  12      615.85      645.12     72.00 o 
   1 -11  12        7.22       51.10     26.21 o 
   2 -11  12      856.29      691.97     56.38 o 
   3 -11  12      977.23     1017.98    125.54 o 
   4 -11  12       89.58       84.06     41.42 o 
   5 -11  12      168.31      231.90     71.29 o 
  -6 -10  12      129.61      163.83     43.44 o 
  -5 -10  12     1120.33     1195.19     43.29 o 
  -4 -10  12     1115.92     1107.24     77.02 o 
  -3 -10  12       78.42       84.67     23.36 o 
  -2 -10  12      678.63      642.92     43.02 o 
  -1 -10  12     1000.21     1024.78     99.26 o 
   0 -10  12      228.78      227.37     31.09 o 
   1 -10  12      154.33      212.31     38.92 o 
   2 -10  12      939.58     1051.45     64.85 o 
   3 -10  12      458.09      480.32     62.70 o 
   4 -10  12       40.48       53.83     37.87 o 
   5 -10  12      563.16      568.70     71.70 o 
  -7  -9  12       10.77       58.42     34.62 o 
  -6  -9  12      343.15      337.79     32.34 o 
  -5  -9  12      944.46      865.08     37.70 o 
  -4  -9  12      411.40      407.64     42.03 o 
  -3  -9  12      236.71      175.09     26.03 o 
  -2  -9  12     1524.43     1478.65     65.79 o 
  -1  -9  12      920.81     1003.41     45.69 o 
   0  -9  12       32.34       97.01     31.79 o 
   1  -9  12      968.87      938.37     98.00 o 
   2  -9  12     1467.41     1435.32    119.98 o 
   3  -9  12      303.70      272.45     55.41 o 
   4  -9  12      264.86      195.12     92.14 o 
   5  -9  12      644.53      604.37     73.99 o 
   6  -9  12      317.71      313.71     93.77 o 
  -7  -8  12       41.85       62.05     24.17 o 
  -6  -8  12      708.52      772.00     41.07 o 
  -5  -8  12      896.54      907.41     42.05 o 
  -4  -8  12       22.26       -6.13     20.88 o 
  -3  -8  12     1653.87     1616.66     51.40 o 
  -2  -8  12     1411.36     1332.31     49.63 o 
  -1  -8  12      128.77      123.43     38.68 o 
   0  -8  12      370.86      328.99     49.83 o 
   1  -8  12     1910.53     1889.84    132.49 o 
   2  -8  12      847.66      872.33    153.07 o 
   3  -8  12        0.04       61.61     33.92 o 
   4  -8  12      876.40      886.20     63.22 o 
   5  -8  12      548.62      710.75    108.91 o 
   6  -8  12      115.71      166.46     55.89 o 
  -8  -7  12       76.26       58.58     21.59 o 
  -7  -7  12      379.32      285.61     43.71 o 
  -6  -7  12     1156.14     1150.71     70.62 o 
  -5  -7  12     1061.90     1072.92     45.91 o 
  -4  -7  12      175.93      198.87     24.98 o 
  -3  -7  12     3228.91     3112.30    116.15 o 
  -2  -7  12     1655.84     1564.54     62.81 o 
  -1  -7  12        0.51       29.75     40.48 o 
   0  -7  12       60.62      106.65     30.65 o 
   1  -7  12     1851.79     1867.19     98.28 o 
   2  -7  12      286.03      219.41     47.87 o 
   3  -7  12      917.33     1023.48     75.26 o 
   4  -7  12     1122.54     1206.35     88.33 o 
   5  -7  12      414.75      498.26     51.94 o 
   6  -7  12        0.42      -18.67     62.56 o 
   7  -7  12      302.77      255.06     94.32 o 
  -8  -6  12       41.58       73.36     21.77 o 
  -7  -6  12      860.61      851.38     41.88 o 
  -6  -6  12     1534.38     1549.28     73.77 o 
  -5  -6  12      136.65      102.55     21.90 o 
  -4  -6  12     1132.72     1070.82     40.50 o 
  -3  -6  12     2826.29     2750.65     75.53 o 
  -2  -6  12      789.13      916.32     84.02 o 
  -1  -6  12      739.80      619.69     54.65 o 
   0  -6  12     3329.17     3144.71     95.70 o 
   1  -6  12     2806.38     2587.99    180.47 o 
   2  -6  12        6.52      -20.13     28.43 o 
   3  -6  12     1760.88     1689.42    196.01 o 
   4  -6  12      647.93      691.82     68.29 o 
   5  -6  12      164.70      127.53     45.73 o 
   6  -6  12      272.66      272.53     44.72 o 
   7  -6  12      588.84      568.42     81.37 o 
  -8  -5  12      395.84      470.30     30.57 o 
  -7  -5  12     1529.76     1513.62     48.07 o 
  -6  -5  12     1084.69     1092.10     45.41 o 
  -5  -5  12      119.24      109.28     23.64 o 
  -4  -5  12     2419.21     2418.98     66.85 o 
  -3  -5  12     2678.96     2661.59     80.55 o 
  -2  -5  12      108.43      110.68     31.76 o 
  -1  -5  12      556.54      637.74     55.64 o 
   0  -5  12     5049.35     4852.52    131.76 o 
   1  -5  12      698.98      776.77     51.93 o 
   2  -5  12      590.36      566.72     57.82 o 
   3  -5  12     2690.37     2737.39    110.67 o 
   4  -5  12      927.34     1021.89     58.41 o 
   5  -5  12       65.15       -9.49     35.28 o 
   6  -5  12      628.62      543.82     61.13 o 
   7  -5  12      896.70      986.25     65.79 o 
  -9  -4  12        0.13       -2.49     39.27 o 
  -8  -4  12      745.45      711.49     38.51 o 
  -7  -4  12     1636.54     1699.94     54.28 o 
  -6  -4  12      653.53      776.53     48.67 o 
  -5  -4  12      875.02      859.04     59.70 o 
  -4  -4  12     3135.22     3207.16     70.48 o 
  -3  -4  12     1284.50     1362.93     56.76 o 
  -2  -4  12        8.99      -16.40     24.48 o 
  -1  -4  12     3356.83     3328.26     97.37 o 
   0  -4  12     4710.76     4670.07    123.22 o 
   1  -4  12      201.86      282.50     40.48 o 
   2  -4  12     2414.61     2310.90    102.50 o 
   3  -4  12     1730.27     1747.95     70.14 o 
   4  -4  12      422.09      481.13     97.05 o 
   5  -4  12      121.58      133.74     33.35 o 
   6  -4  12      896.76      996.56     70.69 o 
   7  -4  12      464.68      411.15     56.04 o 
  -9  -3  12      180.59      155.25     22.59 o 
  -8  -3  12     1181.31     1188.49     60.06 o 
  -7  -3  12     1014.05     1000.87     41.55 o 
  -6  -3  12       23.39       41.20     41.39 o 
  -5  -3  12     1458.76     1485.06     42.91 o 
  -4  -3  12     2402.89     2457.18     72.95 o 
  -3  -3  12     1435.19     1398.24     86.69 o 
  -2  -3  12      985.24      879.05     75.10 o 
  -1  -3  12     4147.66     3928.06    170.96 o 
   0  -3  12     1856.56     1736.34     70.76 o 
   1  -3  12       15.02       49.34     28.84 o 
   2  -3  12     1458.91     1675.85     80.18 o 
   3  -3  12     1706.26     1670.76    117.09 o 
   4  -3  12       48.72       29.75     26.01 o 
   5  -3  12      555.69      587.08    109.73 o 
   6  -3  12     1312.04     1276.29     64.06 o 
   7  -3  12      293.04      311.45     48.58 o 
  -9  -2  12      856.56      864.38     34.12 o 
  -8  -2  12      861.42      796.59     33.86 o 
  -7  -2  12      340.77      368.02     25.73 o 
  -6  -2  12      392.13      432.21     83.62 o 
  -5  -2  12     2628.08     2532.32     56.97 o 
  -4  -2  12     1508.60     1435.24     58.05 o 
  -3  -2  12        9.83       26.92     25.38 o 
  -2  -2  12     3463.88     3376.49    193.83 o 
  -1  -2  12     1899.01     2017.19     71.15 o 
   0  -2  12      986.01      949.78     50.53 o 
   1  -2  12      617.85      611.94     60.38 o 
   2  -2  12     5455.25     5424.31    315.14 o 
   3  -2  12      998.17     1047.46     60.04 o 
   4  -2  12      153.68      160.25     34.21 o 
   5  -2  12      943.83     1019.51     60.90 o 
   6  -2  12      985.38     1061.70     64.68 o 
   7  -2  12       16.07        8.74     25.22 o 
  -9  -1  12     1361.30     1208.62    625.23 o 
  -8  -1  12      832.73      730.43     58.90 o 
  -7  -1  12       46.28       28.97     21.48 o 
  -6  -1  12      988.67     1091.65     44.06 o 
  -5  -1  12     2410.58     2404.35     70.92 o 
  -4  -1  12     1485.02     1384.64     71.33 o 
  -3  -1  12     2036.62     2191.17     73.08 o 
  -2  -1  12     2349.95     2488.32     78.27 o 
  -1  -1  12     1087.26     1142.60     58.88 o 
   0  -1  12        0.62       -8.68     40.71 o 
   1  -1  12     1340.54     1411.15     70.52 o 
   2  -1  12     2284.54     2211.28    116.13 o 
   3  -1  12       69.50       45.14     60.93 o 
   4  -1  12      798.98      839.68     44.21 o 
   5  -1  12     1145.07     1129.51     61.79 o 
   6  -1  12      190.87      204.91     76.06 o 
   7  -1  12        1.89      -28.35     28.35 o 
  -9   0  12     1299.88     1281.27    163.02 o 
  -8   0  12      735.86      736.94     36.36 o 
  -7   0  12      378.41      422.66     38.96 o 
  -6   0  12     1466.88     1552.99     57.05 o 
  -5   0  12     2527.15     2499.23     60.54 o 
  -4   0  12       81.77       80.20     32.62 o 
  -3   0  12     5141.20     4811.46    119.18 o 
  -2   0  12     1387.54     1408.91     66.97 o 
  -1   0  12      283.17      295.92     57.95 o 
   0   0  12      183.17      196.57     41.98 o 
   1   0  12     2790.42     2787.71     94.58 o 
   2   0  12     1185.23     1126.81     48.82 o 
   3   0  12      178.57      180.71     38.17 o 
   4   0  12     2111.48     2061.10    123.77 o 
   5   0  12     1293.99     1269.60     49.84 o 
   6   0  12       42.91       48.55     22.49 o 
   7   0  12       37.93      114.90     47.03 o 
  -9   1  12      731.29      880.26     84.51 o 
  -8   1  12      101.73       66.54     31.61 o 
  -7   1  12      756.78      777.57     37.38 o 
  -6   1  12     2692.26     2702.38     57.26 o 
  -5   1  12     1046.98     1061.23     55.48 o 
  -4   1  12     1050.50     1006.47     49.68 o 
  -3   1  12     2931.97     2920.84    113.95 o 
  -2   1  12      924.13      986.35    107.41 o 
  -1   1  12       13.09       16.09     22.23 o 
   0   1  12     4037.34     3931.64    113.63 o 
   1   1  12     5596.41     5381.37    123.64 o 
   2   1  12       66.87       89.26     23.79 o 
   3   1  12      631.96      685.98     42.28 o 
   4   1  12     1468.48     1527.78     61.66 o 
   5   1  12      800.22      839.86     58.07 o 
   6   1  12        0.82      -25.18     25.18 o 
   7   1  12      684.25      669.97     56.16 o 
  -9   2  12      385.76      331.49     67.33 o 
  -8   2  12       90.02       88.66     33.67 o 
  -7   2  12     1598.93     1609.04     93.02 o 
  -6   2  12     2244.17     2235.33     59.80 o 
  -5   2  12       54.92       61.35     27.60 o 
  -4   2  12     3592.94     3710.32    143.12 o 
  -3   2  12     2555.91     2500.20     76.06 o 
  -2   2  12      164.75       99.49     26.32 o 
  -1   2  12      532.57      585.63     44.40 o 
   0   2  12     4392.77     4369.90    131.40 o 
   1   2  12     2206.13     2149.09     85.33 o 
   2   2  12        3.46       20.24     18.51 o 
   3   2  12     1444.11     1422.69     45.87 o 
   4   2  12     1161.88     1208.55     51.63 o 
   5   2  12      419.20      381.77     28.08 o 
   6   2  12      187.05      222.59     30.28 o 
   7   2  12      959.01     1017.30     39.60 o 
  -9   3  12       58.95       49.07     50.43 o 
  -8   3  12      457.56      405.10    117.77 o 
  -7   3  12     1985.71     2173.49     98.50 o 
  -6   3  12     1635.77     1672.52     95.02 o 
  -5   3  12      126.14      129.59     30.03 o 
  -4   3  12     3991.86     3838.85    117.63 o 
  -3   3  12     1608.12     1524.53     56.78 o 
  -2   3  12      123.79       96.48     25.03 o 
  -1   3  12     1206.33     1211.47     47.61 o 
   0   3  12     4243.59     4038.22    109.39 o 
   1   3  12      939.98      973.19     46.89 o 
   2   3  12     1128.87     1067.32     53.16 o 
   3   3  12     1366.75     1328.40     41.26 o 
   4   3  12      835.79      828.81     40.60 o 
   5   3  12      105.93      113.04     25.49 o 
   6   3  12      683.41      794.48     44.03 o 
   7   3  12      872.17      853.19     34.43 o 
  -8   4  12      870.61     1023.11     92.96 o 
  -7   4  12     1722.66     1755.21    174.20 o 
  -6   4  12       72.81       55.42     37.95 o 
  -5   4  12     1430.57     1445.76     76.62 o 
  -4   4  12     3904.30     3830.40    107.14 o 
  -3   4  12      288.70      266.73     37.76 o 
  -2   4  12      464.57      628.85    114.77 o 
  -1   4  12     4387.56     4130.91     95.95 o 
   0   4  12     3205.90     3261.70     77.51 o 
   1   4  12       27.98       39.19     23.99 o 
   2   4  12     1512.79     1409.47     42.46 o 
   3   4  12      880.01      963.82     35.03 o 
   4   4  12      437.16      406.99     35.30 o 
   5   4  12       60.40       49.39     18.95 o 
   6   4  12      905.30      950.56     38.58 o 
  -8   5  12      953.41     1015.20     99.50 o 
  -7   5  12      914.87      872.35     88.60 o 
  -6   5  12      427.30      392.81     41.71 o 
  -5   5  12     2368.39     2378.13     81.09 o 
  -4   5  12     2877.10     2904.07    178.15 o 
  -3   5  12      308.41      384.76    113.95 o 
  -2   5  12     1315.43     1300.10     61.57 o 
  -1   5  12     2155.50     2058.74     81.92 o 
   0   5  12     1016.16      962.37     37.57 o 
   1   5  12      132.61       95.82     30.80 o 
   2   5  12     3781.64     3708.06     88.41 o 
   3   5  12     1369.11     1302.80    119.13 o 
   4   5  12      203.51      233.69     21.81 o 
   5   5  12      355.87      392.81     26.53 o 
   6   5  12      694.84      757.04     61.06 o 
  -8   6  12     1938.78     2127.73    235.54 o 
  -7   6  12      171.14      141.21     56.16 o 
  -6   6  12     1032.36      800.82    510.87 o 
  -5   6  12     2802.70     2912.84    108.33 o 
  -4   6  12      867.06      842.17     65.02 o 
  -3   6  12       97.05      134.30     27.17 o 
  -2   6  12     4588.23     4491.47    126.23 o 
  -1   6  12     2080.93     2000.29     57.02 o 
   0   6  12       28.49       20.16     34.62 o 
   1   6  12      715.04      735.24     30.97 o 
   2   6  12     1527.09     1523.48     49.78 o 
   3   6  12      513.08      531.50     27.65 o 
   4   6  12       85.61       97.72     18.61 o 
   5   6  12      656.16      641.63     40.76 o 
   6   6  12      368.74      341.31     72.24 o 
  -8   7  12     1418.68     1499.90    121.31 o 
  -7   7  12       89.50      113.95     98.96 o 
  -6   7  12     1381.61     1348.60     99.50 o 
  -5   7  12     1604.23     1449.51     99.67 o 
  -4   7  12      481.68      500.97     29.41 o 
  -3   7  12      359.95      398.92     40.98 o 
  -2   7  12     3745.04     3721.24    105.88 o 
  -1   7  12     1190.33     1195.03     42.81 o 
   0   7  12       11.29        0.96     15.26 o 
   1   7  12     1200.08     1212.30     46.79 o 
   2   7  12     1084.66     1116.79     39.12 o 
   3   7  12      405.85      414.38     49.07 o 
   4   7  12      650.22      615.12     30.82 o 
   5   7  12      983.46     1042.74     94.87 o 
  -7   8  12      313.01      237.17     66.24 o 
  -6   8  12     1470.86     1528.53    175.56 o 
  -5   8  12      952.49      994.48     80.97 o 
  -4   8  12       14.44       21.54     17.63 o 
  -3   8  12     1707.00     1623.69     47.67 o 
  -2   8  12     1923.61     1844.19     59.63 o 
  -1   8  12      402.27      393.30     51.66 o 
   0   8  12      786.67      879.18     34.58 o 
   1   8  12     1725.97     1875.88     40.35 o 
   2   8  12      821.20      867.18     43.82 o 
   3   8  12        3.00       -0.96     22.14 o 
   4   8  12     1304.12     1315.07    161.11 o 
   5   8  12      541.33      693.52     82.60 o 
  -6   9  12     1378.32     1421.94    172.84 o 
  -5   9  12      693.70      644.45     70.88 o 
  -4   9  12      485.68      459.81     26.72 o 
  -3   9  12     1412.08     1425.95     41.16 o 
  -2   9  12     1085.94     1002.26     31.19 o 
  -1   9  12       63.82       35.77     16.73 o 
   0   9  12      539.61      531.99     33.45 o 
   1   9  12      429.88      446.64     34.40 o 
   2   9  12      220.64      271.20     20.29 o 
   3   9  12      170.76      147.47     19.38 o 
   4   9  12     1471.06     1769.24    112.32 o 
  -6  10  12     1585.90     1680.10    191.65 o 
  -5  10  12        3.72       23.99     41.71 o 
  -4  10  12      937.51      934.78     73.88 o 
  -3  10  12      775.85      780.53     30.37 o 
  -2  10  12      212.14      231.39     27.12 o 
  -1  10  12       97.13      140.19     51.93 o 
   0  10  12     1350.08     1377.78     54.75 o 
   1  10  12      587.82      591.28     24.13 o 
   2  10  12        0.30        1.03     20.74 o 
   3  10  12      904.67     1041.10     85.60 o 
  -5  11  12      185.20      238.53     57.52 o 
  -4  11  12     1000.75      935.33     76.06 o 
  -3  11  12      456.28      451.98     52.07 o 
  -2  11  12        8.40        3.84     21.68 o 
  -1  11  12      679.16      604.81     33.03 o 
   0  11  12     1329.04     1314.99     73.74 o 
   1  11  12      120.22      142.90     39.26 o 
   2  11  12       85.79       40.07     40.62 o 
  -3  12  12      184.07      149.39     41.16 o 
  -2  12  12       91.66      156.37     29.76 o 
  -1  12  12      689.68      574.42     87.37 o 
   0  12  12      663.40      639.27     39.91 o 
   1  12  12        0.82       36.53     37.08 o 
  -3 -13  13        5.40       -3.33     31.76 o 
  -2 -13  13      439.07      432.85     51.45 o 
  -1 -13  13      709.68      718.59    103.32 o 
   0 -13  13       49.73       25.99     36.20 o 
   1 -13  13      133.94      194.79     40.41 o 
   2 -13  13      574.24      571.18     54.65 o 
  -4 -12  13      323.31      307.57     32.15 o 
  -3 -12  13      143.91      186.19     34.52 o 
  -2 -12  13      740.69      710.88     49.26 o 
  -1 -12  13      570.57      629.44    134.80 o 
   0 -12  13       20.44       13.95     33.79 o 
   1 -12  13      533.64      627.24     81.03 o 
   2 -12  13      655.46      632.87     48.94 o 
   3 -12  13      119.72       99.63     42.97 o 
  -5 -11  13      398.48      471.26     72.50 o 
  -4 -11  13        1.42        0.96     21.43 o 
  -3 -11  13      356.00      374.74     36.83 o 
  -2 -11  13     1068.64     1022.52     70.86 o 
  -1 -11  13      334.90      243.38     44.32 o 
   0 -11  13      228.41      289.12     48.42 o 
   1 -11  13      791.31      829.50    102.91 o 
   2 -11  13      243.77      255.23     56.21 o 
   3 -11  13        0.28      -15.67     35.76 o 
   4 -11  13      484.31      518.03     62.14 o 
  -6 -10  13      676.70      759.16     44.98 o 
  -5 -10  13      368.16      439.75     34.19 o 
  -4 -10  13       40.82       23.58     29.33 o 
  -3 -10  13      972.94     1019.52     45.72 o 
  -2 -10  13     1015.21      946.44     46.18 o 
  -1 -10  13       87.23      132.46     39.99 o 
   0 -10  13      397.53      303.08    115.67 o 
   1 -10  13      771.51      824.39    216.59 o 
   2 -10  13      370.42      520.14    148.85 o 
   3 -10  13       88.57      106.07     60.66 o 
   4 -10  13      829.18      925.05     79.06 o 
   5 -10  13      234.68      160.19     49.14 o 
  -6  -9  13      529.09      524.64     47.02 o 
  -5  -9  13       27.07       44.49     21.82 o 
  -4  -9  13      812.63      941.50     71.34 o 
  -3  -9  13     1320.50     1304.56     55.67 o 
  -2  -9  13      680.87      670.33     80.45 o 
  -1  -9  13       37.74       73.06     26.51 o 
   0  -9  13     1139.64     1009.40     71.19 o 
   1  -9  13     1114.17     1111.44     96.91 o 
   2  -9  13       21.30      -14.38     38.26 o 
   3  -9  13      662.72      799.59     86.28 o 
   4  -9  13      756.19      725.25    110.41 o 
   5  -9  13       50.58        6.44     42.31 o 
  -7  -8  13      944.23      992.76     43.11 o 
  -6  -8  13      496.79      411.52     51.57 o 
  -5  -8  13       56.37       75.20     22.79 o 
  -4  -8  13      649.24      760.07     42.88 o 
  -3  -8  13      961.71      933.89     49.02 o 
  -2  -8  13        4.02       35.79     42.39 o 
  -1  -8  13      174.26      217.81     36.39 o 
   0  -8  13      894.60      951.58     57.44 o 
   1  -8  13      506.77      563.61     50.59 o 
   2  -8  13      260.67      331.29     45.29 o 
   3  -8  13     1009.70     1030.51     81.77 o 
   4  -8  13      461.92      531.79     54.94 o 
   5  -8  13        4.42       57.08     47.71 o 
   6  -8  13      226.39      242.92     50.79 o 
  -7  -7  13      759.15      918.18     72.22 o 
  -6  -7  13      173.25      185.87     25.36 o 
  -5  -7  13      307.94      358.86     45.15 o 
  -4  -7  13     1563.14     1544.09     75.94 o 
  -3  -7  13      477.97      525.19     39.34 o 
  -2  -7  13      190.80      157.50     57.22 o 
  -1  -7  13     1487.23     1540.44     67.43 o 
   0  -7  13     1317.55     1110.00     61.48 o 
   1  -7  13      544.00      506.47     47.61 o 
   2  -7  13      796.07      758.42     56.18 o 
   3  -7  13     1210.81     1165.49     83.01 o 
   4  -7  13      158.77      210.37     51.83 o 
   5  -7  13      131.51      128.26     40.67 o 
   6  -7  13      573.37      645.61     76.45 o 
  -8  -6  13      783.54      734.63     38.62 o 
  -7  -6  13      539.81      462.13     43.49 o 
  -6  -6  13        4.26      -19.76     19.76 o 
  -5  -6  13     1079.96     1135.77     48.37 o 
  -4  -6  13     1240.64     1256.56     46.14 o 
  -3  -6  13       28.26       10.72     20.44 o 
  -2  -6  13      755.23      585.41     48.66 o 
  -1  -6  13     2643.44     2627.16    141.08 o 
   0  -6  13      604.17      571.79     58.06 o 
   1  -6  13       23.35       34.76     37.28 o 
   2  -6  13     1547.13     1490.87    202.55 o 
   3  -6  13     1006.10      979.85     71.56 o 
   4  -6  13        9.41       72.15     42.40 o 
   5  -6  13      514.95      661.27     55.80 o 
   6  -6  13      848.98      821.38     76.91 o 
  -8  -5  13      850.04      939.90     84.96 o 
  -7  -5  13      416.56      495.93     32.14 o 
  -6  -5  13      312.79      357.85     39.82 o 
  -5  -5  13     2511.33     2313.09     79.87 o 
  -4  -5  13      900.83      929.62     45.98 o 
  -3  -5  13       41.09       35.13     26.94 o 
  -2  -5  13     1255.17     1382.46     60.37 o 
  -1  -5  13     1396.76     1423.55     99.50 o 
   0  -5  13      348.89      310.58     39.02 o 
   1  -5  13     1288.57     1354.19    134.53 o 
   2  -5  13     2546.95     2384.48    104.44 o 
   3  -5  13      361.60      340.14     51.47 o 
   4  -5  13       42.94       22.29     29.77 o 
   5  -5  13      706.59      744.34     75.10 o 
   6  -5  13      543.32      555.21    111.77 o 
  -8  -4  13      649.02      638.82     42.39 o 
  -7  -4  13       14.87      -25.49     25.49 o 
  -6  -4  13     1345.33     1517.40     47.65 o 
  -5  -4  13     1989.24     1979.17     63.72 o 
  -4  -4  13      194.08      194.97     28.06 o 
  -3  -4  13      161.49      161.54     31.83 o 
  -2  -4  13     1986.60     1937.06     87.91 o 
  -1  -4  13     1563.85     1488.56     63.08 o 
   0  -4  13       82.68       72.92     36.50 o 
   1  -4  13     4768.24     4498.53    128.48 o 
   2  -4  13     1399.69     1413.47    170.11 o 
   3  -4  13      215.24      229.89     37.45 o 
   4  -4  13      389.65      414.12     67.47 o 
   5  -4  13     1253.21     1254.26     79.07 o 
   6  -4  13      421.35      511.98     49.14 o 
   7  -4  13       14.55       64.13     34.39 o 
  -8  -3  13      435.19      444.71     43.59 o 
  -7  -3  13      328.17      275.83     32.26 o 
  -6  -3  13     2220.28     2212.14     67.32 o 
  -5  -3  13     1607.95     1578.20    117.64 o 
  -4  -3  13       64.52       55.48     34.88 o 
  -3  -3  13      974.57      969.00     51.69 o 
  -2  -3  13     3456.49     3348.52     98.23 o 
  -1  -3  13      835.08      845.12     50.12 o 
   0  -3  13     1260.68     1220.79     82.06 o 
   1  -3  13     4334.75     4113.99    159.34 o 
   2  -3  13      523.92      565.43     52.88 o 
   3  -3  13       40.05        6.55     25.06 o 
   4  -3  13     1255.03     1334.87     75.96 o 
   5  -3  13      935.15      962.24     66.50 o 
   6  -3  13      188.49      227.49     37.83 o 
   7  -3  13      255.59      482.02    108.36 o 
  -8  -2  13        6.90       15.04     26.85 o 
  -7  -2  13      355.77      427.99     38.04 o 
  -6  -2  13     2403.91     2492.81     81.11 o 
  -5  -2  13      496.65      508.62     41.12 o 
  -4  -2  13      782.78      742.54     47.02 o 
  -3  -2  13     1685.22     1584.56     63.66 o 
  -2  -2  13     4070.17     4210.60    146.53 o 
  -1  -2  13       76.36       73.70     28.72 o 
   0  -2  13     4655.73     4370.25    119.22 o 
   1  -2  13     2972.88     2934.69     90.77 o 
   2  -2  13      415.41      342.31     46.11 o 
   3  -2  13      192.94      191.74     39.36 o 
   4  -2  13     1587.89     1571.85     64.24 o 
   5  -2  13      511.93      540.91    115.04 o 
   6  -2  13        4.77      -27.35     27.35 o 
   7  -2  13      600.74      594.45     47.08 o 
  -8  -1  13      327.65      414.71     45.57 o 
  -7  -1  13      675.46      590.70     38.74 o 
  -6  -1  13     1508.67     1524.19     47.45 o 
  -5  -1  13       21.57       60.01     31.11 o 
  -4  -1  13      902.15      973.77     65.37 o 
  -3  -1  13     5453.85     5312.45    157.76 o 
  -2  -1  13     1372.66     1671.16     77.50 o 
  -1  -1  13      102.60       90.14     35.28 o 
   0  -1  13     4347.18     4631.10    221.22 o 
   1  -1  13      100.04       36.74     26.11 o 
   2  -1  13       68.42       56.59     31.06 o 
   3  -1  13     2752.47     2836.55     91.73 o 
   4  -1  13     1809.90     1938.22    108.23 o 
   5  -1  13      204.41      246.57     32.06 o 
   6  -1  13      259.53      243.72     39.93 o 
   7  -1  13      299.34      488.64     53.43 o 
  -8   0  13      487.80      581.43     66.11 o 
  -7   0  13     1768.33     1928.66     99.16 o 
  -6   0  13      671.91      682.60     65.74 o 
  -5   0  13      159.05      130.34     21.07 o 
  -4   0  13     2690.09     2715.44     85.12 o 
  -3   0  13     3659.82     3661.57    115.04 o 
  -2   0  13      379.02      375.09     37.33 o 
  -1   0  13      879.83      861.59     47.47 o 
   0   0  13     4874.59     4930.90    146.20 o 
   1   0  13     1432.53     1417.70    100.32 o 
   2   0  13      190.44      197.40     29.27 o 
   3   0  13     1749.85     1819.88    142.58 o 
   4   0  13     1161.66     1201.71     60.45 o 
   5   0  13       10.23       -2.03     20.56 o 
   6   0  13      737.19      713.07     70.74 o 
   7   0  13      301.05      344.86     82.06 o 
  -8   1  13      790.82      876.15     81.78 o 
  -7   1  13     1755.21     1704.91     58.92 o 
  -6   1  13      137.91      149.18     28.60 o 
  -5   1  13      809.38      719.70     48.27 o 
  -4   1  13     3902.90     3938.30    179.11 o 
  -3   1  13      584.15      667.45     54.40 o 
  -2   1  13        4.13        4.07     47.30 o 
  -1   1  13     3302.30     3220.45    103.93 o 
   0   1  13     3012.08     3093.94     88.15 o 
   1   1  13       75.18       62.41     24.03 o 
   2   1  13     1719.96     1640.08     70.24 o 
   3   1  13     1109.33     1170.93     65.70 o 
   4   1  13      426.30      399.33     32.00 o 
   5   1  13      356.62      488.24     59.29 o 
   6   1  13      843.24      882.53     50.72 o 
   7   1  13      364.49      421.67     33.53 o 
  -8   2  13     1378.05     1428.99     89.93 o 
  -7   2  13     1103.21     1066.72     83.40 o 
  -6   2  13       56.55       65.61     22.17 o 
  -5   2  13     1541.11     1403.45     75.33 o 
  -4   2  13     2061.68     2030.83     72.84 o 
  -3   2  13       31.96      -11.85     23.17 o 
  -2   2  13      169.84      174.76     29.37 o 
  -1   2  13     2111.41     2050.18     67.70 o 
   0   2  13     1406.33     1396.62    121.58 o 
   1   2  13      147.43      115.20     24.95 o 
   2   2  13     2267.67     2318.67     75.34 o 
   3   2  13      658.13      666.70     44.73 o 
   4   2  13       39.14       60.83     21.08 o 
   5   2  13      556.11      547.25     67.88 o 
   6   2  13      778.79      777.37    125.81 o 
  -8   3  13     1254.41     1417.30    111.23 o 
  -7   3  13      174.51      196.14     47.98 o 
  -6   3  13      776.59      849.71     40.46 o 
  -5   3  13     2726.72     2707.15     90.97 o 
  -4   3  13      262.39      257.48     34.47 o 
  -3   3  13       84.24       81.15     31.45 o 
  -2   3  13     1759.03     1727.33     71.31 o 
  -1   3  13     4137.86     3958.30     98.40 o 
   0   3  13      336.58      300.77     33.39 o 
   1   3  13     1480.48     1450.62     76.60 o 
   2   3  13     1357.51     1423.10     46.61 o 
   3   3  13      226.11      329.63     60.11 o 
   4   3  13       44.92       39.10     18.16 o 
   5   3  13      817.32      897.17     54.93 o 
   6   3  13      632.36      690.26     32.87 o 
  -8   4  13      958.21      832.01     93.51 o 
  -7   4  13        0.10      -32.22     32.22 o 
  -6   4  13     1986.62     1850.50     94.39 o 
  -5   4  13     1935.46     1743.34     71.67 o 
  -4   4  13      129.91      147.96     39.11 o 
  -3   4  13      677.23      625.59     52.92 o 
  -2   4  13     2168.94     2045.56     66.06 o 
  -1   4  13      666.98      688.95     38.18 o 
   0   4  13      175.37      201.41     30.33 o 
   1   4  13     2092.56     2052.94     69.92 o 
   2   4  13     1055.79     1017.87     38.69 o 
   3   4  13       57.43       49.67     23.04 o 
   4   4  13      369.84      442.67     58.88 o 
   5   4  13      993.02     1005.78     51.39 o 
   6   4  13      277.11      353.32     35.30 o 
  -8   5  13      261.15      266.61    121.04 o 
  -7   5  13      191.82      119.68     54.79 o 
  -6   5  13     3087.08     3212.30    108.73 o 
  -5   5  13      795.59      880.38     63.23 o 
  -4   5  13        2.11      -21.84     25.03 o 
  -3   5  13     1491.70     1476.75     79.87 o 
  -2   5  13     2834.02     2881.85     97.46 o 
  -1   5  13       31.33       51.09     22.06 o 
   0   5  13     1111.32     1123.34     97.32 o 
   1   5  13     1940.68     1955.16     98.00 o 
   2   5  13      412.98      459.33     58.47 o 
   3   5  13      103.55      116.09     18.97 o 
   4   5  13      899.46      885.86     31.66 o 
   5   5  13      582.09      648.93     27.71 o 
  -7   6  13      809.57      637.91     85.87 o 
  -6   6  13     1992.33     1761.09     77.64 o 
  -5   6  13      151.43      148.99     41.61 o 
  -4   6  13      360.12      354.21     37.73 o 
  -3   6  13     2006.89     2085.81     81.97 o 
  -2   6  13     2492.27     2430.57     84.01 o 
  -1   6  13      238.60      174.19     33.18 o 
   0   6  13     2611.91     2580.46    104.27 o 
   1   6  13      772.59      884.75    130.72 o 
   2   6  13      128.06      143.49     33.99 o 
   3   6  13      544.41      571.91     26.20 o 
   4   6  13     1617.87     1561.86     49.53 o 
   5   6  13      418.23      426.64     51.80 o 
  -7   7  13     1761.05     1814.50    129.76 o 
  -6   7  13     1179.67     1386.50    175.56 o 
  -5   7  13       12.07       11.91     26.47 o 
  -4   7  13     1225.24     1438.68    101.19 o 
  -3   7  13     1961.70     1876.74     65.35 o 
  -2   7  13      832.41      894.52     57.38 o 
  -1   7  13      495.26      552.64     57.69 o 
   0   7  13     2329.80     2368.63     62.72 o 
   1   7  13      744.96      739.40     53.57 o 
   2   7  13        5.99      -16.67     17.96 o 
   3   7  13      914.04      902.28     37.75 o 
   4   7  13     1000.76      936.95     80.01 o 
   5   7  13       62.33      108.77     55.89 o 
  -6   8  13      346.91      343.49     66.79 o 
  -5   8  13      102.45      133.03     49.62 o 
  -4   8  13     1344.12     1291.26     81.77 o 
  -3   8  13     1405.58     1391.95     47.61 o 
  -2   8  13       20.11       39.07     22.47 o 
  -1   8  13     1630.07     1705.12     66.77 o 
   0   8  13     1677.52     1701.26     50.72 o 
   1   8  13      182.54      180.20     36.06 o 
   2   8  13      259.10      267.28     24.89 o 
   3   8  13     1024.25      967.46     53.92 o 
   4   8  13      499.54      659.72     78.24 o 
  -6   9  13       12.47      -53.16     53.16 o 
  -5   9  13      271.36      300.42     59.16 o 
  -4   9  13     1677.20     1549.99    136.03 o 
  -3   9  13      278.50      319.68     56.78 o 
  -2   9  13      128.53      109.97     18.29 o 
  -1   9  13     1170.29     1216.22     66.79 o 
   0   9  13      599.71      635.79     34.08 o 
   1   9  13        0.66       14.79     17.08 o 
   2   9  13      808.98      924.67     45.25 o 
   3   9  13      755.11      757.31     77.15 o 
  -5  10  13     1277.02     1358.96    167.38 o 
  -4  10  13      790.71      892.25     75.24 o 
  -3  10  13        0.78       -1.93     15.09 o 
  -2  10  13      988.65      947.95     39.62 o 
  -1  10  13     1680.11     1675.62     66.92 o 
   0  10  13      743.48      775.67     32.19 o 
   1  10  13       28.33       17.01     15.56 o 
   2  10  13      886.26      989.30     77.69 o 
  -3  11  13      148.43      139.49     39.66 o 
  -2  11  13     1061.74     1019.49     41.98 o 
  -1  11  13      347.36      367.57     45.12 o 
   0  11  13        4.17      -19.46     25.72 o 
   1  11  13      462.34      545.04     57.11 o 
  -3 -12  14      755.63      718.38     52.69 o 
  -2 -12  14      237.78      246.83     39.16 o 
  -1 -12  14       25.40       11.57     34.22 o 
   0 -12  14      640.36      714.84     65.31 o 
   1 -12  14      317.29      319.56     49.55 o 
   2 -12  14        3.34      -27.53     32.90 o 
  -4 -11  14      434.76      399.03     76.99 o 
  -3 -11  14      654.46      668.49     65.62 o 
  -2 -11  14       26.31        4.48     26.02 o 
  -1 -11  14      264.20      308.34     47.54 o 
   0 -11  14      894.00      890.31     52.37 o 
   1 -11  14      152.71      105.35     49.59 o 
   2 -11  14       43.12       32.97     40.48 o 
   3 -11  14      337.20      265.85     52.34 o 
  -5 -10  14      239.95      206.22     30.07 o 
  -4 -10  14     1192.32     1310.61     63.32 o 
  -3 -10  14      542.18      603.20     83.45 o 
  -2 -10  14       37.58       83.83     33.38 o 
  -1 -10  14      644.55      713.97     58.92 o 
   0 -10  14      848.74      669.45     62.43 o 
   1 -10  14        0.51       48.33     34.99 o 
   2 -10  14       75.06       21.43     42.39 o 
   3 -10  14      577.86      795.42     73.74 o 
   4 -10  14      240.82      226.56     64.80 o 
  -6  -9  14       16.27       36.12     39.70 o 
  -5  -9  14      373.77      401.71     34.26 o 
  -4  -9  14      920.32      833.88     68.50 o 
  -3  -9  14        1.92      -28.60     28.60 o 
  -2  -9  14      302.13      409.61     46.75 o 
  -1  -9  14     1365.28     1297.60     67.50 o 
   0  -9  14      370.82      322.02     54.28 o 
   1  -9  14       32.56       67.01     42.46 o 
   2  -9  14      456.42      512.11     95.00 o 
   3  -9  14      691.43      748.98     86.69 o 
   4  -9  14       16.55       36.28     48.33 o 
  -6  -8  14      164.51      161.49     27.60 o 
  -5  -8  14      761.26      831.50     80.26 o 
  -4  -8  14      947.11      951.88     44.98 o 
  -3  -8  14       87.78       84.01     30.03 o 
  -2  -8  14      907.76      954.74     55.42 o 
  -1  -8  14      808.49      815.17     67.40 o 
   0  -8  14       36.32       78.90     41.87 o 
   1  -8  14       98.10       22.74     39.49 o 
   2  -8  14     1674.39     1591.87     79.89 o 
   3  -8  14      163.90      172.18     43.27 o 
   4  -8  14       63.12       24.29     44.36 o 
   5  -8  14      439.83      616.27     63.32 o 
  -7  -7  14       10.63       66.90     26.82 o 
  -6  -7  14      665.59      806.51     50.67 o 
  -5  -7  14     1456.18     1678.17     90.75 o 
  -4  -7  14      242.90      274.92     30.36 o 
  -3  -7  14      144.93      156.89     28.19 o 
  -2  -7  14     2072.78     2120.78     96.00 o 
  -1  -7  14      667.61      620.42     82.74 o 
   0  -7  14        2.72       36.21     30.80 o 
   1  -7  14      617.99      686.65     99.09 o 
   2  -7  14     1424.00     1256.19     71.51 o 
   3  -7  14       12.38        8.08     31.32 o 
   4  -7  14      251.58      237.94     55.65 o 
   5  -7  14      513.08      489.68     99.17 o 
  -7  -6  14      120.93      126.27     29.63 o 
  -6  -6  14      858.20     1001.47     62.24 o 
  -5  -6  14      655.00      635.87     37.17 o 
  -4  -6  14        1.03       -9.56     23.51 o 
  -3  -6  14      651.12      679.62    118.68 o 
  -2  -6  14     1288.37     1280.51     69.24 o 
  -1  -6  14      139.49      123.54     34.94 o 
   0  -6  14      554.29      545.74     49.01 o 
   1  -6  14     2370.07     2436.32     92.67 o 
   2  -6  14      735.59      671.63     55.18 o 
   3  -6  14       33.64       41.41     41.24 o 
   4  -6  14      725.72      860.06    121.04 o 
   5  -6  14      510.65      484.83     54.62 o 
  -7  -5  14      309.31      267.43     40.75 o 
  -6  -5  14     1428.39     1453.15     55.33 o 
  -5  -5  14      172.50      177.17     30.62 o 
  -4  -5  14      285.46      322.64     34.26 o 
  -3  -5  14     1037.31     1112.10    215.63 o 
  -2  -5  14     1119.83     1128.01     73.08 o 
  -1  -5  14       62.73       69.36     43.89 o 
   0  -5  14      896.06      761.01     74.70 o 
   1  -5  14     2082.15     2078.24     82.63 o 
   2  -5  14      194.74      253.11     50.42 o 
   3  -5  14      285.97      255.50     49.89 o 
   4  -5  14      880.74      888.33     59.26 o 
   5  -5  14      509.80      483.68     61.34 o 
   6  -5  14        2.76       24.47     41.24 o 
  -8  -4  14       35.29       33.51     21.96 o 
  -7  -4  14     1190.87     1199.92     55.47 o 
  -6  -4  14     1119.28     1134.76     44.48 o 
  -5  -4  14       61.52       50.99     30.07 o 
  -4  -4  14      817.43      881.31     41.61 o 
  -3  -4  14     1950.14     1831.52     74.22 o 
  -2  -4  14      565.34      713.63     74.29 o 
  -1  -4  14       72.88       36.14     39.26 o 
   0  -4  14     2007.07     1866.73     90.50 o 
   1  -4  14     1106.98     1157.43     60.67 o 
   2  -4  14        2.75       -9.46     27.88 o 
   3  -4  14      825.44      970.16     63.11 o 
   4  -4  14      950.69      893.34     86.42 o 
   5  -4  14      248.04      250.90     41.57 o 
   6  -4  14       82.73       70.64     35.44 o 
  -8  -3  14       89.28       59.19     33.34 o 
  -7  -3  14     1459.79     1461.03     71.43 o 
  -6  -3  14      317.51      259.41     32.51 o 
  -5  -3  14      419.95      455.00     34.18 o 
  -4  -3  14     1775.02     1589.47     93.23 o 
  -3  -3  14     1005.01     1033.05     56.92 o 
  -2  -3  14      216.89      262.29     37.39 o 
  -1  -3  14      863.52      883.11     53.33 o 
   0  -3  14     2113.73     2016.13    109.04 o 
   1  -3  14      530.41      464.69     44.32 o 
   2  -3  14      482.60      579.77     80.38 o 
   3  -3  14     1055.56     1187.46    104.00 o 
   4  -3  14      691.37      701.35     50.17 o 
   5  -3  14       26.88      -22.24     35.04 o 
   6  -3  14      514.33      524.75     53.84 o 
  -8  -2  14     1230.25     1195.71     46.46 o 
  -7  -2  14     1121.07     1236.02     49.56 o 
  -6  -2  14        3.25        5.29     20.47 o 
  -5  -2  14      750.21      840.10     52.26 o 
  -4  -2  14     2265.06     2486.45     85.55 o 
  -3  -2  14      267.97      260.95     51.93 o 
  -2  -2  14       23.50       45.70     53.43 o 
  -1  -2  14     3710.87     3516.45    124.31 o 
   0  -2  14     1235.00     1251.17    186.19 o 
   1  -2  14        8.90       10.34     47.57 o 
   2  -2  14      857.26      856.15     51.27 o 
   3  -2  14     1575.13     1716.10    140.94 o 
   4  -2  14      266.49      277.20     36.36 o 
   5  -2  14      337.37      445.26     44.98 o 
   6  -2  14      502.25      450.48     53.95 o 
  -8  -1  14     2514.24     2293.93     63.31 o 
  -7  -1  14      297.47      315.58     29.29 o 
  -6  -1  14       19.87       18.73     17.98 o 
  -5  -1  14     1286.40     1353.76     52.81 o 
  -4  -1  14     1905.70     1817.61     90.18 o 
  -3  -1  14      294.18      316.70     37.91 o 
  -2  -1  14     1747.53     1761.08     80.56 o 
  -1  -1  14     4420.08     4600.42    127.29 o 
   0  -1  14      657.80      715.56     55.89 o 
   1  -1  14       98.96       58.59     36.26 o 
   2  -1  14      766.52      901.64     61.30 o 
   3  -1  14     1826.44     1861.75     67.67 o 
   4  -1  14       17.95       -2.08     27.24 o 
   5  -1  14      439.94      401.18     54.25 o 
   6  -1  14      487.41      384.28     67.91 o 
  -8   0  14     1682.07     1659.56    166.97 o 
  -7   0  14      139.44      139.28     27.05 o 
  -6   0  14      566.38      495.81     41.48 o 
  -5   0  14     2144.37     2216.62     82.20 o 
  -4   0  14     1130.13     1204.78    101.41 o 
  -3   0  14      173.95      164.87     39.89 o 
  -2   0  14     4828.48     4862.26    130.70 o 
  -1   0  14     3353.48     3547.54    120.01 o 
   0   0  14       45.35       37.32     30.75 o 
   1   0  14      544.30      459.30     38.19 o 
   2   0  14     1240.49     1209.26     54.84 o 
   3   0  14      532.38      555.76     49.84 o 
   4   0  14      378.19      356.63     66.79 o 
   5   0  14     1479.65     1438.66     72.54 o 
   6   0  14      768.64      902.51     57.53 o 
  -8   1  14      676.90      628.34     68.36 o 
  -7   1  14        6.36      -17.17     17.17 o 
  -6   1  14      727.26      759.25     35.99 o 
  -5   1  14     1357.33     1335.66    161.93 o 
  -4   1  14      964.36      881.24    114.36 o 
  -3   1  14      266.44      282.98     91.19 o 
  -2   1  14     4885.92     4794.36    293.06 o 
  -1   1  14      673.01      910.40    138.08 o 
   0   1  14       55.83       65.16     32.82 o 
   1   1  14     1403.83     1374.95     64.51 o 
   2   1  14     2295.01     2291.61     70.28 o 
   3   1  14       79.30       97.99     30.62 o 
   4   1  14      737.79      926.60    114.36 o 
   5   1  14      847.05      864.39     43.74 o 
   6   1  14      214.13      219.57     37.21 o 
  -8   2  14      260.96      277.83     46.85 o 
  -7   2  14      266.95      302.40     44.26 o 
  -6   2  14     1808.88     1811.16     51.15 o 
  -5   2  14     1438.21     1338.84     65.71 o 
  -4   2  14      283.14      276.53     37.65 o 
  -3   2  14      870.14      813.60     59.39 o 
  -2   2  14     2360.09     2083.58    145.71 o 
  -1   2  14      144.60      155.95     35.03 o 
   0   2  14      280.05      406.14     70.47 o 
   1   2  14     2860.42     2744.39    113.13 o 
   2   2  14      812.02      730.68     58.61 o 
   3   2  14       48.81       44.96     21.92 o 
   4   2  14      952.32     1017.32     53.75 o 
   5   2  14      817.01      860.55     40.67 o 
   6   2  14        8.00       23.90     24.63 o 
  -8   3  14       10.77       14.53     51.25 o 
  -7   3  14      738.53      800.77     75.65 o 
  -6   3  14     1791.53     1754.54     74.22 o 
  -5   3  14      414.01      501.39     45.32 o 
  -4   3  14       17.39       60.66     28.72 o 
  -3   3  14     2152.16     2239.70     77.00 o 
  -2   3  14      930.18      833.57     47.15 o 
  -1   3  14       69.62       47.86     24.74 o 
   0   3  14     2022.01     2015.84     75.43 o 
   1   3  14     1587.49     1561.37     71.02 o 
   2   3  14      168.48      105.00     40.74 o 
   3   3  14      512.80      602.34     34.19 o 
   4   3  14      970.08      942.15    116.95 o 
   5   3  14      396.20      397.18     29.23 o 
  -7   4  14      912.44      993.47     79.77 o 
  -6   4  14      723.41      811.62     57.64 o 
  -5   4  14        0.20       38.86     39.80 o 
  -4   4  14      381.17      452.88     66.52 o 
  -3   4  14     1752.81     1754.77    100.18 o 
  -2   4  14       11.14        9.19     23.04 o 
  -1   4  14      356.39      381.19     34.29 o 
   0   4  14     2752.31     2801.81     78.29 o 
   1   4  14      822.87      846.46     46.62 o 
   2   4  14       59.12       58.75     27.23 o 
   3   4  14     1279.37     1374.26     45.49 o 
   4   4  14      704.24      651.42     41.30 o 
   5   4  14       89.45       82.22     19.99 o 
  -7   5  14     1143.91     1111.84    142.85 o 
  -6   5  14       60.82       73.33     41.58 o 
  -5   5  14      295.52      386.81     62.56 o 
  -4   5  14     1209.50     1365.37     62.94 o 
  -3   5  14     1855.72     1776.15    180.06 o 
  -2   5  14       85.01       38.35     31.82 o 
  -1   5  14     2076.04     2167.80     88.60 o 
   0   5  14     1212.48     1315.45     56.57 o 
   1   5  14      155.39      144.40     24.29 o 
   2   5  14      475.58      472.91     84.37 o 
   3   5  14     1673.44     1741.77     49.68 o 
   4   5  14      683.80      752.68     98.96 o 
   5   5  14       12.32       -3.22     19.90 o 
  -7   6  14      880.40     1037.56    103.59 o 
  -6   6  14       36.05       25.92     31.50 o 
  -5   6  14      713.08      608.79     62.43 o 
  -4   6  14     2060.23     1989.22     92.03 o 
  -3   6  14      597.13      594.95     42.57 o 
  -2   6  14      278.79      273.57     32.44 o 
  -1   6  14     2792.82     2569.73     91.29 o 
   0   6  14      455.91      474.38     38.84 o 
   1   6  14        0.66        8.54     18.07 o 
   2   6  14      957.99      978.56     37.77 o 
   3   6  14     1435.75     1389.11     42.93 o 
   4   6  14      232.69      300.04     52.89 o 
  -6   7  14      133.44      155.12     57.52 o 
  -5   7  14     1072.58     1108.72     74.34 o 
  -4   7  14     1245.94     1266.50     61.29 o 
  -3   7  14       51.11       31.50     25.89 o 
  -2   7  14     1313.27     1355.18     65.97 o 
  -1   7  14     2266.05     2322.85     85.15 o 
   0   7  14      297.09      216.36     39.26 o 
   1   7  14      126.75       86.98     27.33 o 
   2   7  14     1447.54     1424.71     55.20 o 
   3   7  14      890.56      910.89     41.49 o 
  -5   8  14     1050.01      919.52    149.39 o 
  -4   8  14      444.87      428.74     30.26 o 
  -3   8  14       99.68       88.71     18.99 o 
  -2   8  14     2157.96     2077.04     69.57 o 
  -1   8  14     1056.34     1062.57     64.88 o 
   0   8  14        3.11       22.39     35.71 o 
   1   8  14      565.14      628.87     65.15 o 
   2   8  14     1407.86     1352.16     48.25 o 
   3   8  14      281.83      292.52     30.07 o 
  -5   9  14      825.73      783.21     84.24 o 
  -4   9  14      104.46      123.49     49.07 o 
  -3   9  14      667.91      608.13     45.31 o 
  -2   9  14     1972.61     1872.89     82.07 o 
  -1   9  14      730.44      751.62     92.34 o 
   0   9  14        3.66       11.59     15.80 o 
   1   9  14      698.53      649.34     28.25 o 
   2   9  14      825.69      868.49     38.54 o 
  -3  10  14     1073.56      982.64     63.39 o 
  -2  10  14     1187.77     1199.79     52.57 o 
  -1  10  14       16.41       23.58     29.91 o 
   0  10  14      460.98      423.77     25.68 o 
   1  10  14      884.87      830.22     51.44 o 
  -3 -11  15        0.57       41.08     32.59 o 
  -2 -11  15      593.75      619.73     47.47 o 
  -1 -11  15      746.04      775.31     58.49 o 
   0 -11  15       61.88       31.03     34.70 o 
   1 -11  15      261.94      235.76     84.42 o 
  -4 -10  15       66.32       59.53     35.88 o 
  -3 -10  15       68.52       66.09     33.03 o 
  -2 -10  15      928.88     1106.93     64.07 o 
  -1 -10  15      353.38      528.01    118.86 o 
   0 -10  15        5.67       56.00     48.25 o 
   1 -10  15      744.22      736.91     94.60 o 
   2 -10  15      401.25      422.75     58.20 o 
   3 -10  15      102.80       80.17     78.78 o 
  -5  -9  15      245.68      227.58     32.93 o 
  -4  -9  15        0.34       -0.58     22.67 o 
  -3  -9  15     1088.14     1128.96     54.88 o 
  -2  -9  15      737.96      766.63     47.58 o 
  -1  -9  15      153.40      142.51     47.27 o 
   0  -9  15      165.61      160.50     49.98 o 
   1  -9  15      778.94      916.36     66.55 o 
   2  -9  15      326.93      279.36     49.64 o 
   3  -9  15       15.69      109.34     53.82 o 
  -5  -8  15      324.08      394.23     48.64 o 
  -4  -8  15       18.48        5.43     26.48 o 
  -3  -8  15     1520.35     1507.33     80.53 o 
  -2  -8  15      362.60      373.39     39.82 o 
  -1  -8  15        0.01      -14.77     29.94 o 
   0  -8  15      486.92      542.06     52.70 o 
   1  -8  15      388.10      406.44     89.14 o 
   2  -8  15      420.39      607.64    160.16 o 
   3  -8  15      167.08      220.20     47.23 o 
   4  -8  15      454.05      480.56     80.69 o 
  -6  -7  15      659.42      642.98    138.44 o 
  -5  -7  15        5.01       -2.70     24.99 o 
  -4  -7  15      836.35      905.80     47.52 o 
  -3  -7  15     1268.61     1196.03     53.77 o 
  -2  -7  15      268.96      264.36     41.34 o 
  -1  -7  15      436.60      351.61     54.57 o 
   0  -7  15      839.11      732.57    102.91 o 
   1  -7  15      531.66      655.28     71.42 o 
   2  -7  15       71.64       92.88     66.38 o 
   3  -7  15      687.69      628.38     60.33 o 
   4  -7  15      526.72      497.95     71.54 o 
  -6  -6  15      343.07      353.23     36.95 o 
  -5  -6  15       93.29      107.43     26.69 o 
  -4  -6  15     1258.95     1306.31     88.81 o 
  -3  -6  15      819.98      774.56     67.87 o 
  -2  -6  15        6.94        4.16     27.90 o 
  -1  -6  15      626.72      567.38     51.22 o 
   0  -6  15     1051.65      946.30     61.34 o 
   1  -6  15      444.24      367.64     58.02 o 
   2  -6  15      210.31      191.19     41.78 o 
   3  -6  15      704.23      798.64    109.45 o 
   4  -6  15      314.25      306.42     49.43 o 
   5  -6  15        5.46        2.02     33.31 o 
  -7  -5  15     1180.00     1253.73     64.37 o 
  -6  -5  15      169.75      189.67     28.50 o 
  -5  -5  15      477.54      596.50    102.62 o 
  -4  -5  15     1344.72     1420.88     54.54 o 
  -3  -5  15      554.11      630.00     60.15 o 
  -2  -5  15       82.76       90.83     40.01 o 
  -1  -5  15      905.45      840.12     56.29 o 
   0  -5  15     1044.14      992.38    154.30 o 
   1  -5  15        6.38       34.70     31.64 o 
   2  -5  15      682.22      673.80     66.48 o 
   3  -5  15      567.56      406.19    162.07 o 
   4  -5  15      285.55      334.41     51.80 o 
   5  -5  15       58.95       99.88     48.74 o 
  -7  -4  15      403.78      450.49     34.79 o 
  -6  -4  15      102.64       77.37     33.72 o 
  -5  -4  15      901.66      980.74     48.78 o 
  -4  -4  15      986.60      917.96     44.68 o 
  -3  -4  15       99.28      110.07     33.79 o 
  -2  -4  15      375.80      455.55     44.96 o 
  -1  -4  15     1494.52     1462.79     70.40 o 
   0  -4  15      662.19      648.61     52.56 o 
   1  -4  15      196.68      150.23     36.97 o 
   2  -4  15     1197.36     1220.74     83.59 o 
   3  -4  15      506.66      523.46     49.23 o 
   4  -4  15      126.14      167.23     39.01 o 
   5  -4  15      321.01      334.03     57.47 o 
  -7  -3  15      182.15      169.70     27.70 o 
  -6  -3  15      506.85      535.23     37.15 o 
  -5  -3  15     1364.24     1334.61     58.61 o 
  -4  -3  15      288.21      325.48     41.36 o 
  -3  -3  15       37.60       59.57     55.04 o 
  -2  -3  15      881.70     1084.65     73.95 o 
  -1  -3  15     1420.18     1469.53     84.24 o 
   0  -3  15        2.39      -36.41     67.61 o 
   1  -3  15      692.38      806.67     63.81 o 
   2  -3  15     1490.11     1586.40     98.96 o 
   3  -3  15      229.07      282.49     40.20 o 
   4  -3  15       18.03        6.40     47.57 o 
   5  -3  15      873.85      875.82     60.29 o 
  -7  -2  15       68.90       75.25     34.38 o 
  -6  -2  15      898.01      871.46     39.23 o 
  -5  -2  15      998.85      960.55    104.14 o 
  -4  -2  15      232.99      276.02     39.93 o 
  -3  -2  15      671.13      637.50     58.61 o 
  -2  -2  15     1310.13     1250.96     63.23 o 
  -1  -2  15      903.34      912.09     55.58 o 
   0  -2  15       89.79      118.30     33.26 o 
   1  -2  15      794.51      949.66     85.60 o 
   2  -2  15     1014.34      950.68     68.50 o 
   3  -2  15      112.55       94.89     39.66 o 
   4  -2  15      501.37      600.86     54.39 o 
   5  -2  15      570.49      534.65     48.22 o 
  -7  -1  15      738.70      886.05     50.88 o 
  -6  -1  15      913.54      932.22     54.73 o 
  -5  -1  15      614.16      625.91     38.11 o 
  -4  -1  15        8.73       60.56     55.48 o 
  -3  -1  15     1034.98     1000.63    117.22 o 
  -2  -1  15     1777.51     1901.11     93.85 o 
  -1  -1  15       71.24        7.30     33.69 o 
   0  -1  15      706.04      654.55    110.13 o 
   1  -1  15     1930.46     1957.28     86.54 o 
   2  -1  15      201.92      173.38     33.49 o 
   3  -1  15        3.55       50.22     35.98 o 
   4  -1  15     1274.84     1107.49    123.63 o 
   5  -1  15      912.32      950.41     68.96 o 
  -7   0  15     1087.98     1087.17     60.14 o 
  -6   0  15      960.44      954.26     77.72 o 
  -5   0  15      173.44      151.42     43.91 o 
  -4   0  15      538.40      577.27     48.63 o 
  -3   0  15     1736.19     1774.98     74.11 o 
  -2   0  15     1483.46     1563.88     69.08 o 
  -1   0  15       75.22       77.34     30.24 o 
   0   0  15     1572.39     1516.02     65.85 o 
   1   0  15     1537.67     1561.67    106.86 o 
   2   0  15      147.98      158.63     42.39 o 
   3   0  15      290.89      318.95     35.74 o 
   4   0  15     1750.94     1778.23    111.19 o 
   5   0  15      428.12      486.30     59.16 o 
  -7   1  15      747.88      781.61     77.36 o 
  -6   1  15      704.06      715.91     92.52 o 
  -5   1  15        1.96       11.11     42.53 o 
  -4   1  15     1387.36     1365.49     82.78 o 
  -3   1  15     2410.24     2488.91    142.21 o 
  -2   1  15      226.90      207.56     35.43 o 
  -1   1  15      628.70      622.64     45.17 o 
   0   1  15     1788.80     1828.36     80.45 o 
   1   1  15     1142.91     1091.78     69.24 o 
   2   1  15        2.70       16.41     23.48 o 
   3   1  15      866.79      860.38     51.11 o 
   4   1  15      849.00      751.87     45.37 o 
   5   1  15       87.44       23.97     24.06 o 
  -7   2  15     1152.31      973.29     69.43 o 
  -6   2  15      597.78      566.55     30.74 o 
  -5   2  15       26.16      -31.05     31.05 o 
  -4   2  15     2120.43     1919.83     79.61 o 
  -3   2  15     1966.50     1812.96    115.18 o 
  -2   2  15        2.16      -23.96     26.35 o 
  -1   2  15      900.22     1009.49     88.33 o 
   0   2  15     1386.01     1257.96     72.02 o 
   1   2  15      493.73      394.12     77.42 o 
   2   2  15      312.48      326.06     33.17 o 
   3   2  15     1261.62     1285.96     85.82 o 
   4   2  15      747.65      762.19     44.84 o 
   5   2  15        3.51      108.99     69.65 o 
  -7   3  15      388.92      360.64     62.07 o 
  -6   3  15       29.90       55.13     38.73 o 
  -5   3  15      501.19      519.57     61.30 o 
  -4   3  15     3040.04     2824.37     98.37 o 
  -3   3  15      449.02      443.08     55.75 o 
  -2   3  15     1077.97     1085.41     63.76 o 
  -1   3  15      838.27      821.03    115.04 o 
   0   3  15     2131.34     2141.62     70.87 o 
   1   3  15       28.26       25.89     29.65 o 
   2   3  15     1315.47     1352.88     52.65 o 
   3   3  15     1250.35     1251.31     49.36 o 
   4   3  15      150.66      128.57     24.79 o 
   5   3  15      141.28      120.01     30.89 o 
  -7   4  15      326.99      302.09     49.79 o 
  -6   4  15        2.40       20.88     39.40 o 
  -5   4  15      937.83      940.17     61.55 o 
  -4   4  15     2349.67     2300.06    101.27 o 
  -3   4  15       34.09       44.13     35.63 o 
  -2   4  15     1191.13     1174.53     56.57 o 
  -1   4  15      710.01      740.54     44.12 o 
   0   4  15     1084.66     1043.79     57.06 o 
   1   4  15      217.41      134.70     34.58 o 
   2   4  15     1597.65     1597.21     65.56 o 
   3   4  15      711.83      693.38     74.42 o 
   4   4  15        0.00      -20.48     20.48 o 
  -6   5  15      240.49      172.14     83.28 o 
  -5   5  15     1173.67     1188.25     66.92 o 
  -4   5  15     1084.04     1023.04     59.42 o 
  -3   5  15      127.28      155.43     44.03 o 
  -2   5  15     1458.21     1557.20     78.60 o 
  -1   5  15     1691.67     1657.61     62.95 o 
   0   5  15        7.34      -12.89     35.03 o 
   1   5  15      487.34      462.93     50.84 o 
   2   5  15     1467.05     1614.48     66.93 o 
   3   5  15      309.41      359.36     29.71 o 
   4   5  15      140.69      112.70     21.79 o 
  -6   6  15      465.50      572.45     56.16 o 
  -5   6  15      994.72     1059.51    128.13 o 
  -4   6  15      106.45       86.52     40.19 o 
  -3   6  15      494.07      533.59     44.05 o 
  -2   6  15     1775.66     1831.91    118.18 o 
  -1   6  15      930.74      976.67     96.64 o 
   0   6  15      133.98      138.68     30.40 o 
   1   6  15     1014.37     1107.12     73.46 o 
   2   6  15     1028.31      960.64     41.47 o 
   3   6  15       13.80      -12.26     22.34 o 
  -5   7  15      508.76      563.64     52.82 o 
  -4   7  15       42.79       40.10     30.43 o 
  -3   7  15      892.85     1040.45     70.34 o 
  -2   7  15     1759.10     1625.73    123.22 o 
  -1   7  15       72.67       73.46     32.52 o 
   0   7  15      413.02      448.54     73.33 o 
   1   7  15     1010.30      977.47     69.60 o 
   2   7  15      493.55      547.48     90.78 o 
   3   7  15       73.30       80.99     19.45 o 
  -4   8  15      249.15      194.89     37.49 o 
  -3   8  15     1263.82     1261.03     42.88 o 
  -2   8  15      549.51      557.87     50.50 o 
  -1   8  15        6.88      -25.97     54.93 o 
   0   8  15      678.51      652.26     67.47 o 
   1   8  15      819.27      892.14     65.77 o 
   2   8  15       94.50      104.41     21.08 o 
  -3   9  15      830.65      763.61     71.70 o 
  -2   9  15       43.88       77.84     24.14 o 
  -1   9  15      184.94      159.46     24.76 o 
   0   9  15     1000.25     1049.26     38.22 o 
  -2 -10  16      349.70      332.60     47.36 o 
  -1 -10  16      197.24      214.84     39.52 o 
   0 -10  16      582.25      499.40     58.97 o 
   1 -10  16      336.66      385.78     56.58 o 
  -4  -9  16      527.25      472.21     49.23 o 
  -3  -9  16      745.15      803.14     58.99 o 
  -2  -9  16        5.08       -8.79     27.46 o 
  -1  -9  16      389.79      342.59     49.89 o 
   0  -9  16      559.36      598.53    133.72 o 
   1  -9  16      284.43      394.15     55.60 o 
   2  -9  16      321.78      325.85     68.43 o 
  -4  -8  16      587.12      637.29     67.16 o 
  -3  -8  16      636.28      626.37     56.07 o 
  -2  -8  16      553.80      647.43    184.60 o 
  -1  -8  16      861.53      838.89     63.94 o 
   0  -8  16      847.78      859.01     66.55 o 
   1  -8  16        5.00        6.09     42.54 o 
   2  -8  16      305.18      356.85     59.29 o 
   3  -8  16      523.12      662.16     66.59 o 
  -5  -7  16      643.51      744.39     46.49 o 
  -4  -7  16     1069.26     1174.25     74.36 o 
  -3  -7  16       59.64       99.45     35.70 o 
  -2  -7  16      553.31      660.05     69.85 o 
  -1  -7  16      776.20      708.39    101.52 o 
   0  -7  16      391.02      413.52    103.86 o 
   1  -7  16       87.00      109.25     96.78 o 
   2  -7  16      373.71      482.51     68.43 o 
   3  -7  16      700.95      793.30     84.41 o 
  -5  -6  16     1013.02     1048.16     51.62 o 
  -4  -6  16      572.20      641.27     50.91 o 
  -3  -6  16       97.99      156.46     46.56 o 
  -2  -6  16      694.71      653.67     58.20 o 
  -1  -6  16      704.09      654.60     55.84 o 
   0  -6  16       34.46        2.56     30.02 o 
   1  -6  16      289.37      321.62     48.24 o 
   2  -6  16      769.58      708.11     62.23 o 
   3  -6  16      283.75      245.80     47.45 o 
   4  -6  16      162.89       93.96     43.06 o 
  -6  -5  16      814.06      845.99     54.77 o 
  -5  -5  16     1065.22     1139.05     52.37 o 
  -4  -5  16       93.19       53.87     27.13 o 
  -3  -5  16      409.84      495.93     49.79 o 
  -2  -5  16      787.53      792.91     78.38 o 
  -1  -5  16      328.56      352.30     67.20 o 
   0  -5  16       18.06       28.95     71.83 o 
   1  -5  16      596.21      663.65    106.05 o 
   2  -5  16      847.74      761.67     72.04 o 
   3  -5  16       40.86       18.79     39.73 o 
   4  -5  16      368.24      366.16     64.14 o 
  -6  -4  16     1564.41     1561.40    142.29 o 
  -5  -4  16      464.62      422.72     63.85 o 
  -4  -4  16       65.78       18.26     38.04 o 
  -3  -4  16      856.47      837.35     58.41 o 
  -2  -4  16      826.24      676.75     55.12 o 
  -1  -4  16      114.40       64.86     42.26 o 
   0  -4  16      450.31      454.24     60.80 o 
   1  -4  16     1140.90     1177.55     68.43 o 
   2  -4  16      491.16      515.09     51.27 o 
   3  -4  16       79.28      179.41     51.35 o 
   4  -4  16      409.63      509.25    131.26 o 
  -6  -3  16     1105.54     1213.32     92.35 o 
  -5  -3  16      170.08      130.61     37.86 o 
  -4  -3  16      604.02      620.05     53.60 o 
  -3  -3  16     1024.13      967.79     62.70 o 
  -2  -3  16      670.01      716.29    104.14 o 
  -1  -3  16       28.04      -26.36     36.35 o 
   0  -3  16      853.66      874.95     68.84 o 
   1  -3  16      523.63      549.68     59.25 o 
   2  -3  16       79.72      103.29     77.01 o 
   3  -3  16      379.44      471.42     62.56 o 
   4  -3  16      920.11     1089.00     66.90 o 
  -6  -2  16      466.23      531.46     51.82 o 
  -5  -2  16        1.47      -14.16     23.26 o 
  -4  -2  16      999.45      960.91     89.96 o 
  -3  -2  16     1380.00     1302.87    184.01 o 
  -2  -2  16      211.33      183.94     39.26 o 
  -1  -2  16      409.40      555.65     48.98 o 
   0  -2  16     1348.04     1306.92     82.83 o 
   1  -2  16      341.13      437.85     44.79 o 
   2  -2  16        4.86       -3.94     45.25 o 
   3  -2  16      593.64      605.72     60.34 o 
   4  -2  16      879.04      780.76     58.75 o 
  -6  -1  16      194.75      189.94     26.40 o 
  -5  -1  16      246.39      222.40     31.83 o 
  -4  -1  16      985.43     1086.18     82.06 o 
  -3  -1  16     1107.29     1211.93     75.65 o 
  -2  -1  16       19.10       69.91     37.48 o 
  -1  -1  16     1506.90     1420.98     80.79 o 
   0  -1  16     1594.76     1543.91     69.75 o 
   1  -1  16      198.50      183.08     35.86 o 
   2  -1  16      102.56      100.92     40.26 o 
   3  -1  16     1083.62     1148.80     60.55 o 
   4  -1  16      969.93     1093.68     75.17 o 
  -6   0  16        0.48      -24.44     32.92 o 
  -5   0  16      639.71      783.11     58.95 o 
  -4   0  16     1461.26     1530.71     74.22 o 
  -3   0  16      280.82      329.29     42.83 o 
  -2   0  16      321.03      332.35     41.84 o 
  -1   0  16     1340.77     1309.14     65.71 o 
   0   0  16      994.12     1077.23     73.53 o 
   1   0  16       12.82       58.06     34.43 o 
   2   0  16      440.51      520.74     65.97 o 
   3   0  16      857.23      929.27     66.46 o 
   4   0  16       57.13       51.15     53.84 o 
  -6   1  16       53.78       79.55     25.05 o 
  -5   1  16      687.71      580.54    162.61 o 
  -4   1  16      959.57      829.12     72.99 o 
  -3   1  16        3.56       49.05     31.09 o 
  -2   1  16      575.07      545.93     53.43 o 
  -1   1  16     1950.32     1994.78    178.15 o 
   0   1  16      389.95      399.65     54.66 o 
   1   1  16       85.65       81.50     36.84 o 
   2   1  16      994.68      921.83    108.64 o 
   3   1  16      688.19      763.26     47.86 o 
   4   1  16       49.90       24.74     35.44 o 
  -6   2  16      779.11      785.91     55.83 o 
  -5   2  16     1450.42     1446.66     93.51 o 
  -4   2  16      514.47      530.00     50.30 o 
  -3   2  16      431.62      475.72     54.57 o 
  -2   2  16      827.60      928.83     92.75 o 
  -1   2  16     1746.31     1603.70    112.34 o 
   0   2  16        0.46       27.93     31.47 o 
   1   2  16      345.63      361.51     36.87 o 
   2   2  16     1361.11     1449.97     75.21 o 
   3   2  16      334.37      354.87     36.19 o 
   4   2  16       75.60       43.49     32.27 o 
  -6   3  16     1037.69     1188.63    124.98 o 
  -5   3  16     1858.69     1771.18    195.60 o 
  -4   3  16       66.72        9.45     34.62 o 
  -3   3  16      597.82      613.41     49.72 o 
  -2   3  16     1340.38     1358.31     64.35 o 
  -1   3  16      280.42      257.49     35.81 o 
   0   3  16        3.03       -7.26     30.46 o 
   1   3  16     1181.68     1237.69     68.15 o 
   2   3  16      884.31      859.15     46.75 o 
   3   3  16       34.29       37.95     27.91 o 
   4   3  16      413.63      437.36     35.04 o 
  -6   4  16     1273.05     1302.44     79.00 o 
  -5   4  16     1108.16     1054.70     88.87 o 
  -4   4  16       78.69      112.63     36.10 o 
  -3   4  16      774.13      693.68    255.71 o 
  -2   4  16     1675.54     1728.76     71.30 o 
  -1   4  16       21.10       13.10     29.03 o 
   0   4  16      113.31      110.24     33.26 o 
   1   4  16     1426.18     1411.50     57.01 o 
   2   4  16      286.87      278.04     38.98 o 
   3   4  16       44.56       33.59     26.34 o 
  -5   5  16      211.26      162.61     53.02 o 
  -4   5  16      406.62      499.30     89.83 o 
  -3   5  16     1298.57     1262.34    105.36 o 
  -2   5  16      715.52      698.02     82.82 o 
  -1   5  16        0.90       37.24     30.45 o 
   0   5  16      879.36      893.56     93.51 o 
   1   5  16     1033.38      931.84     59.83 o 
   2   5  16       80.74      116.18     25.54 o 
   3   5  16      400.25      448.63     95.14 o 
  -5   6  16       15.30      -19.28     32.60 o 
  -4   6  16      851.64      769.35    106.05 o 
  -3   6  16      992.12     1134.29     72.89 o 
  -2   6  16      223.89      271.10     36.55 o 
  -1   6  16       79.59       96.01     50.35 o 
   0   6  16     1455.79     1411.68     66.93 o 
   1   6  16      317.76      227.54     61.53 o 
   2   6  16       18.24       62.90     26.26 o 
  -4   7  16      712.84      623.85    248.62 o 
  -3   7  16      532.01      467.37     57.94 o 
  -2   7  16       23.13       39.08     30.12 o 
  -1   7  16      537.04      659.28     55.42 o 
   0   7  16      989.07     1047.90     58.13 o 
   1   7  16       40.95       65.61     38.98 o 
  -2   8  16      124.55      132.82     32.37 o 
  -1   8  16      792.47      826.11     47.39 o 
  -3  -8  17       96.11       87.62     38.85 o 
  -2  -8  17     1300.07     1249.04    132.47 o 
  -1  -8  17      131.02      150.28     55.99 o 
   0  -8  17      146.91      225.66     59.70 o 
   1  -8  17      718.41      756.42     69.70 o 
  -4  -7  17        5.26       20.08     29.45 o 
  -3  -7  17      608.31      758.53     98.34 o 
  -2  -7  17      851.24      923.60     68.86 o 
  -1  -7  17       16.51       85.51     39.73 o 
   0  -7  17      434.69      447.93     69.75 o 
   1  -7  17      968.81      949.20     88.60 o 
   2  -7  17      102.12       18.78     45.73 o 
  -4  -6  17      221.41      214.52     41.38 o 
  -3  -6  17     1279.04     1364.25     79.72 o 
  -2  -6  17      586.26      671.45     73.30 o 
  -1  -6  17        9.30       30.25     55.48 o 
   0  -6  17      854.78      839.59     67.91 o 
   1  -6  17      763.88      677.37     80.12 o 
   2  -6  17       38.22       40.57     38.43 o 
  -5  -5  17       13.17       60.12     28.79 o 
  -4  -5  17      869.23     1019.28    159.28 o 
  -3  -5  17      968.83     1024.46     87.37 o 
  -2  -5  17      223.14      239.94     45.33 o 
  -1  -5  17      143.41      148.05     52.47 o 
   0  -5  17      902.41      999.78     84.70 o 
   1  -5  17      371.21      316.52     59.47 o 
   2  -5  17        1.75       62.63     47.16 o 
   3  -5  17      439.23      438.93     66.46 o 
  -5  -4  17      441.24      399.78     50.52 o 
  -4  -4  17      850.83      778.14     79.87 o 
  -3  -4  17      594.50      684.44     92.28 o 
  -2  -4  17        4.17        9.24     38.85 o 
  -1  -4  17      501.76      623.06     55.21 o 
   0  -4  17      991.36     1026.06     66.70 o 
   1  -4  17      152.12      199.86     42.97 o 
   2  -4  17      169.89      183.75     80.69 o 
   3  -4  17     1096.58     1054.44     75.79 o 
  -5  -3  17      908.85      990.38    120.67 o 
  -4  -3  17     1019.27      967.59     79.63 o 
  -3  -3  17      163.05      172.98     40.95 o 
  -2  -3  17      153.44      144.61     58.34 o 
  -1  -3  17      635.20      642.44     55.84 o 
   0  -3  17      407.60      408.64     66.93 o 
   1  -3  17        5.22       33.59     40.21 o 
   2  -3  17      653.64      633.48     57.39 o 
   3  -3  17      960.51      761.51    163.43 o 
  -5  -2  17      770.44      860.95     52.03 o 
  -4  -2  17      805.00      840.83     64.10 o 
  -3  -2  17        2.33       38.41     33.88 o 
  -2  -2  17      770.59      778.24     99.98 o 
  -1  -2  17     1450.37     1647.37     95.99 o 
   0  -2  17      380.87      373.56     46.15 o 
   1  -2  17       29.19      -35.48     38.38 o 
   2  -2  17      816.94      935.80    544.13 o 
   3  -2  17      345.12      360.21     46.73 o 
  -5  -1  17      985.03      807.61    151.99 o 
  -4  -1  17      382.36      344.04    101.96 o 
  -3  -1  17      107.81      147.06     40.89 o 
  -2  -1  17     1250.33     1227.10     69.36 o 
  -1  -1  17      663.69      568.98     52.24 o 
   0  -1  17        2.81      -20.77     60.11 o 
   1  -1  17      494.51      467.10     60.41 o 
   2  -1  17     1044.64     1249.14     87.92 o 
   3  -1  17      114.45      127.24     63.07 o 
  -5   0  17      850.95      794.47    315.96 o 
  -4   0  17       76.05      105.80     38.46 o 
  -3   0  17      470.29      513.65     50.96 o 
  -2   0  17     1162.18     1115.43     82.65 o 
  -1   0  17      233.93      191.50     47.84 o 
   0   0  17       24.58       93.43     38.89 o 
   1   0  17      706.03      715.13     53.48 o 
   2   0  17      734.30      913.61     71.33 o 
   3   0  17        5.38       10.17     44.16 o 
  -5   1  17      488.28      480.08     70.59 o 
  -4   1  17       61.12      -26.28     37.35 o 
  -3   1  17     1113.39     1046.44    118.86 o 
  -2   1  17      947.45      947.43     60.82 o 
  -1   1  17       49.75       79.65     33.41 o 
   0   1  17      298.44      241.76     48.72 o 
   1   1  17     1007.50     1128.02     70.17 o 
   2   1  17      377.04      356.65     40.59 o 
   3   1  17       21.18       24.48     26.96 o 
  -5   2  17      168.59      149.60     53.16 o 
  -4   2  17      395.46      487.88     67.20 o 
  -3   2  17     1107.57     1136.51     84.51 o 
  -2   2  17      112.63       66.96     50.84 o 
  -1   2  17        4.54      -12.62     27.66 o 
   0   2  17      852.17      801.87    107.82 o 
   1   2  17      828.82      737.41     79.87 o 
   2   2  17       25.39       63.85     34.62 o 
   3   2  17      338.19      255.32     45.54 o 
  -5   3  17       29.70       11.80     58.76 o 
  -4   3  17      923.13      936.64     65.86 o 
  -3   3  17      904.61      964.48     63.11 o 
  -2   3  17       28.48       -6.86     33.39 o 
  -1   3  17      233.01      223.92     90.23 o 
   0   3  17      859.83      921.29     54.36 o 
   1   3  17      415.12      497.46     53.43 o 
   2   3  17      107.65      156.52     92.96 o 
  -4   4  17     1163.74     1166.43     71.74 o 
  -3   4  17      671.95      543.93     87.57 o 
  -2   4  17        0.44        4.00     27.10 o 
  -1   4  17     1036.16     1012.53     57.57 o 
   0   4  17      492.00      480.05     73.19 o 
   1   4  17      181.37      150.71     31.22 o 
   2   4  17      276.49      424.20     98.82 o 
  -4   5  17      789.84      748.86    327.41 o 
  -3   5  17      260.43      231.23     41.67 o 
  -2   5  17      270.74      238.30     49.97 o 
  -1   5  17      959.79      997.41    175.83 o 
   0   5  17      407.88      461.16     97.59 o 
   1   5  17        0.49      -31.61     31.61 o 
  -2   6  17      711.57      766.70     53.65 o 
  -1   6  17      842.30      792.25     51.41 o 
   0   6  17      155.80       92.11     29.53 o 
  -2  -6  18      220.80      268.92     50.87 o 
  -1  -6  18     1040.69     1133.78    134.79 o 
   0  -6  18      263.40      258.15     51.14 o 
  -3  -5  18        1.30      -43.28     66.46 o 
  -2  -5  18      559.27      556.23     75.79 o 
  -1  -5  18      927.83      935.98     71.98 o 
   0  -5  18      107.81        3.00     59.29 o 
   1  -5  18       62.36        3.16     34.64 o 
  -4  -4  18      261.80      231.32     73.02 o 
  -3  -4  18       45.17       54.15     38.22 o 
  -2  -4  18     1088.49      962.60     72.39 o 
  -1  -4  18      543.65      670.72    107.54 o 
   0  -4  18        3.87      -38.38     44.34 o 
   1  -4  18      430.74      416.41     68.43 o 
  -4  -3  18       22.95       44.26     38.19 o 
  -3  -3  18      314.84      322.96     60.19 o 
  -2  -3  18     1242.30     1280.92    155.66 o 
  -1  -3  18      250.76      245.57     58.56 o 
   0  -3  18       30.30       56.10     43.07 o 
   1  -3  18      467.19      462.24     54.06 o 
   2  -3  18      244.93      160.21     54.65 o 
  -4  -2  18        2.01      -10.79     61.09 o 
  -3  -2  18      691.66      771.80     82.29 o 
  -2  -2  18      997.82     1098.67     75.51 o 
  -1  -2  18       40.99       48.71     36.13 o 
   0  -2  18      412.57      568.71     80.15 o 
   1  -2  18      826.10      781.85    160.57 o 
   2  -2  18       97.92      107.74     39.01 o 
  -4  -1  18      150.63      172.52     45.80 o 
  -3  -1  18      855.95      777.26     64.97 o 
  -2  -1  18      303.81      290.28    113.41 o 
  -1  -1  18       77.20       99.93     58.47 o 
   0  -1  18     1044.47     1180.78     83.83 o 
   1  -1  18      809.91      858.98     83.96 o 
   2  -1  18        1.17       55.38     59.88 o 
  -4   0  18      533.87      661.35    174.47 o 
  -3   0  18      815.80     1054.47     88.60 o 
  -2   0  18       95.07       64.73     36.40 o 
  -1   0  18      220.40      266.27     44.59 o 
   0   0  18     1032.88     1003.57    151.71 o 
   1   0  18      280.83      271.55     56.03 o 
   2   0  18       73.03       -0.43     52.89 o 
  -4   1  18     1021.40      981.95     71.72 o 
  -3   1  18      348.32      313.68     49.37 o 
  -2   1  18       17.83       -9.86     30.95 o 
  -1   1  18      589.83      523.57     89.25 o 
   0   1  18     1266.31     1133.56     94.32 o 
   1   1  18       19.70        5.60     41.03 o 
  -3   2  18        4.28      -22.95     47.33 o 
  -2   2  18      405.80      351.77     55.59 o 
  -1   2  18      523.76      507.45     50.92 o 
   0   2  18      835.21      847.61    105.77 o 
   1   2  18       60.42       59.51     36.70 o 
  -3   3  18        0.60       -1.78     30.76 o 
  -2   3  18      472.68      488.42     50.90 o 
  -1   3  18      640.38      619.85     52.66 o 
   0   3  18      186.01      140.46     35.67 o 
  -1   4  18      826.39      664.62     68.97 o 
                                                 
